# Supplementary material for: Spatial Mapping of Genetic Liability to Psychiatric Disorders in the Adult Human Hippocampus
Source: Biol Psychiatry Glob Open Sci. 2026 Mar 5;6(3):100719. doi: 10.1016/j.bpsgos.2026.100719 (PMC13094429; doi:10.1016/j.bpsgos.2026.100719)
Supplement: Tables S1–S4 [file mmc2.xlsx]

## Sheet: Table S1
Supplementary Table S1. Genome-wide association study datasets used in this study
Trait	Pubmed ID / Link	Number of Cases	Number of Controls	Total Number of Samples	Data Accession Link	File Names
Schizophrenia	35396580	52157	72694	124581	SCZ	PGC3_SCZ_wave3.european.autosome.public.v3.vcf.tsv.gz
Bipolar disorder	39843750	59287	781022	840039	BP	bip2024_eur_no23andMe.gz
Major depressive disorder	39814019	357636	1281936	1639572	MDD	pgc-mdd2025_no23andMe-noUKBB_eur_v3-49-24-11.tsv.gz
Height	36224396	*	*	5380080	Height	GIANT_HEIGHT_YENGO_2022_GWAS_SUMMARY_STATS_EUR.gz
Alzheimer's Disease	31417202	35274	59163	94437	AD	Kunkle_etal_2019_IGAP_Summary_statistics.txt
Epilepsy	37653029	6952	42436	49388	EP	ILAE3_Caucasian_GGE_final.tbl
Intelligence	29942086	*	*	269867	IQ	SavageJansen_2018_intelligence_metaanalysis.txt

## Sheet: Table S2
Supplementary Table S2. MAGMA gene-wide association p-values and Z statistics for bipolar disorder and schizophrenia in genes with the top 1000 gene specificity scores for the granule cell layer of the dentate gyrus
Note: 60 genes were excluded from the analysis as they were not included in the Ensembl GRCh37 gene location file used by MAGMA
GENE	CHR	START	STOP	ZSTAT (bipolar disorder)	P (bipolar disorder)	ZSTAT (schizophrenia)	P (schizophrenia)
UBTF	17	42247401	42308994	5.526	5.4517e-10	1.0872	0.027681
SUMO2	17	73128408	73189078	5.3052	2.3116e-09	2.486	0.00047955
SPCS1	3	52703971	52752182	5.2358	4.0853e-09	6.5035	1.8785e-13
SPTBN2	11	66417719	66506697	4.8066	3.1237e-08	1.2324	0.018768
YWHAE	17	1212566	1313672	4.5364	8.7815e-08	3.2632	8.5638e-06
CNIH2	11	66010661	66062772	4.6031	1.0771e-07	-0.11311	0.2496
UBE2E3	2	181796975	181951312	4.4715	1.1705e-07	-0.099986	0.17776
CD47	3	107727145	107819872	4.4503	1.8405e-07	3.1645	2.1562e-05
SYT16	14	62418803	62578431	4.2771	2.1081e-07	1.2113	0.0087519
DOC2A	16	29981830	30044591	4.4606	2.8917e-07	6.4375	1.8119e-13
NBL1	1	19932048	19994945	4.1715	8.5358e-07	0.21322	0.13513
SUN1	7	820528	946072	3.9502	1.4795e-06	1.8209	0.0019192
HSPE1	2	198329718	198378181	4.0486	1.9731e-06	6.2163	1.1116e-12
LINC00599	8	9722574	9772876	4.091	1.9869e-06	3.2641	2.667e-05
MAPK3	16	30090426	30144827	3.9936	2.2253e-06	5.4989	7.4322e-11
ANK3	10	61751056	62503248	3.2136	2.6259e-06	2.8144	9.4198e-07
OTUB1	11	63718325	63779283	3.9861	3.229e-06	3.2249	3.2214e-05
SNAP91	6	84227599	84429410	3.7979	4.1499e-06	4.5828	1.0768e-08
RBFOX1	16	6034095	7773340	3.0991	4.5655e-06	4.3364	1.0315e-10
THRA	17	38179543	38260120	3.799	5.3604e-06	0.81445	0.042958
HPCA	1	33316595	33374042	3.7847	6.0925e-06	0.38945	0.11844
MMD	17	53434974	53509353	3.7117	7.1768e-06	2.0872	0.0012855
FAM131A	3	184018714	184074063	3.7403	7.1974e-06	-0.37102	0.31781
SYNE1	6	152407819	152968936	2.9516	8.3928e-06	0.79549	0.0029398
SMAD3	15	67321101	67497533	3.5765	8.4693e-06	1.2734	0.0083224
REEP2	5	137739706	137792658	3.6452	1.1599e-05	3.9471	7.3751e-07
GNB2	7	100236154	100286797	3.627	1.3041e-05	2.6644	0.0002428
BHLHE22	8	65457814	65506181	3.6408	1.3248e-05	3.2113	3.8927e-05
CAMK2N2	3	183942001	183989251	3.6018	1.6538e-05	-0.47959	0.40084
JPH1	8	75111935	75243563	3.5035	1.6691e-05	-0.11278	0.18533
OLA1	2	174902175	175123426	3.3922	1.6878e-05	2.844	2.5059e-05
LSAMP	3	115486235	117726095	2.8197	1.7199e-05	2.1706	1.6551e-05
CCDC92	12	124368207	124467378	3.4717	2.2223e-05	4.201	1.7218e-07
EDIL3	5	83201373	83690611	3.07	2.597e-05	0.55078	0.021747
CHRD	3	184062861	184118524	3.4149	2.7233e-05	-1.436	0.71368
CADM2	3	84973132	86133579	2.6783	2.7886e-05	-0.35077	0.052987
ATP6V0B	1	44405159	44453967	3.4931	3.0568e-05	2.5404	0.00062841
SLC4A10	2	162245843	162851792	2.8951	3.8644e-05	-0.074179	0.070566
HLF	17	53307373	53412426	3.2539	5.0352e-05	1.4182	0.0094631
RIN1	11	66062713	66114311	3.2508	6.5687e-05	-0.0030397	0.21114
SYT4	18	40812843	40867615	3.2606	6.7174e-05	1.7904	0.0051716
VWA5B2	3	183913217	183970117	3.1771	8.5817e-05	-0.9132	0.52586
DYNLRB1	20	33069214	33138762	3.1887	8.6394e-05	3.1798	2.8905e-05
SAT2	17	7494552	7541194	3.1444	9.434e-05	-0.069425	0.2155
PCLO	7	82348329	82802246	2.5497	9.9604e-05	3.1049	6.8931e-07
OCIAD1	4	48772229	48873834	3.1374	9.984e-05	0.90156	0.039223
ENSA	1	150538327	150612088	3.1397	0.00010568	1.1831	0.018241
LUC7L3	17	48761905	48843574	3.0861	0.00011038	0.62133	0.06711
TSPAN3	15	77301359	77386326	3.0851	0.00011937	-0.22283	0.25353
INPP4A	2	99026317	99220853	3.0811	0.00013762	0.94604	0.034777
MAP1LC3A	20	33099658	33158149	3.0585	0.00014443	2.8014	0.00013035
YPEL3	16	30068635	30118236	3.0402	0.00014831	4.715	1.3236e-08
BSN	3	49556922	49718978	3.0206	0.00015373	2.0151	0.0016626
CDH8	16	61646146	62080939	2.5788	0.00016071	0.97628	0.0071054
DGKG	3	185788457	186090026	2.7944	0.00016735	1.5976	0.0024708
MRFAP1	4	6606818	6654472	2.971	0.00017711	-0.31601	0.29991
GRIN2A	16	9817376	10286611	2.1609	0.00018074	2.887	4.5853e-07
UBE2M	19	59032079	59080327	2.9779	0.00019162	2.4042	0.00070141
SFPQ	1	35606979	35668749	3.1083	0.00019876	2.0113	0.0051898
ALDOA	16	30029411	30091778	2.9836	0.00020098	5.1758	1.1718e-09
PLXNA4	7	131773091	132343447	2.1876	0.00021118	-0.0058512	0.026203
NRCAM	7	107753068	108107161	2.3305	0.0002833	1.9318	0.0002127
SYT13	11	45226852	45317870	2.8424	0.00028677	2.6623	0.00015326
PRRT2	16	29788177	29837201	2.8768	0.00031118	2.5141	0.0006694
GPM6A	4	176519085	176933815	2.3499	0.00031724	3.6711	7.0858e-08
TSPYL4	6	116536151	116585261	2.8292	0.00033001	0.64997	0.071034
YWHAH	22	32305447	32363590	2.7784	0.00034682	0.96056	0.033899
SLC39A10	2	196405701	196612426	2.6881	0.00036504	2.6516	0.00012363
CADPS	3	62349022	62871054	2.0561	0.00036529	1.1132	0.0013334
PLEKHA2	8	38723753	38841428	2.6726	0.00042834	0.68076	0.047468
CAMK2G	10	75537259	75644343	2.7639	0.00046279	-3.1892	0.9914
KIAA0930	22	45551219	45646650	2.636	0.00046808	2.1279	0.00077694
SPG7	16	89522325	89634176	2.6956	0.00047302	2.9186	6.164e-05
DNAJC5	20	62491518	62577384	2.6984	0.00047493	1.1931	0.020214
KCNJ3	2	155519811	155724863	2.5075	0.00049384	-0.21031	0.16763
CACNB3	12	49172577	49232724	2.6919	0.00050557	2.0131	0.0020311
NDRG3	20	35245169	35384481	2.7043	0.00051017	0.80316	0.051404
NDUFAB1	16	23557323	23617677	2.7499	0.00055824	-1.0512	0.63396
GRIN2B	12	13658165	14143053	1.9463	0.00059576	0.16754	0.020397
NAPA	19	47955894	48028497	2.6702	0.00066303	-0.45349	0.36755
FAM171A1	10	15218642	15423061	2.3567	0.00067138	1.7552	0.0013321
KCNJ9	1	160016360	160070353	2.6234	0.00067971	1.2964	0.015369
EGR3	8	22510172	22560815	2.5889	0.00069044	-0.52534	0.36137
CSDE1	1	115224534	115311297	2.6265	0.00069848	3.1694	2.8568e-05
RBX1	22	41312351	41379313	2.6291	0.0007198	3.6745	4.7049e-06
ATP9A	20	50178053	50395173	2.246	0.00075543	-0.72477	0.24861
KIAA1211L	2	99375309	99562722	2.4684	0.00079346	-1.5052	0.67033
ZMAT2	5	140043265	140096248	2.6313	0.00081994	3.9699	1.0292e-06
H3F3B	17	73737515	73791974	2.5353	0.0008272	1.0214	0.031779
AK5	1	77712736	78035651	2.0868	0.00083559	-1.046	0.32435
TSPYL1	6	116562741	116611066	2.5708	0.00087979	-0.33925	0.32481
MAPK1	22	22073789	22231970	2.4635	0.00088676	2.0886	0.0010979
LYRM9	17	26170340	26231778	2.5426	0.00089945	-0.60237	0.39575
TGOLN2	2	85510147	85565548	2.5071	0.00090804	-0.22895	0.22839
YJEFN3	19	19592036	19658390	2.5846	0.0010256	6.376	4.383e-13
NDUFA13	19	19591545	19654285	2.5792	0.0010357	6.3764	4.7622e-13
MRPS21	1	150231289	150291414	2.5059	0.0010954	2.5261	0.00038656
IGSF8	1	160026130	160078733	2.4683	0.0011202	1.6663	0.005696
EVL	14	100402786	100620573	2.2881	0.0011216	0.24619	0.095096
EIF4A1	17	7441024	7492323	2.4545	0.0011571	-0.39932	0.33507
EDF1	9	139721571	139770738	2.4688	0.0012058	-0.26103	0.3044
ATP2A2	12	110683561	110798898	2.4024	0.0015174	5.189	1.2119e-09
CELF1	11	47452496	47597121	2.3486	0.0016184	1.9181	0.0025395
KCNC2	12	75398857	75613648	2.173	0.0016883	1.4133	0.0057964
ANK2	4	113704265	114314896	1.5688	0.0017067	0.48508	0.0070405
SCAMP1	5	77621339	77786562	2.2625	0.0017289	1.6112	0.0044459
MADD	11	47255712	47361582	2.3342	0.001739	0.82686	0.046594
TUBB2A	6	3118903	3167760	2.3871	0.0018624	0.98847	0.048222
TPM3	1	154092784	154177124	2.3235	0.0018949	2.715	0.00021056
SYN2	3	12010876	12242900	2.1793	0.0019156	1.8151	0.0022411
NPTX1	17	78405948	78461643	2.2594	0.0019256	2.1827	0.0010183
HSP90B1	12	104288885	104357423	2.2408	0.0019522	1.6003	0.0054226
PRKCZ	1	1946909	2126834	2.1413	0.0020224	1.5341	0.0038907
SYT1	12	79222773	79855788	1.6346	0.0021201	0.40169	0.013272
UBXN6	19	4409996	4467819	2.2607	0.0021506	0.059814	0.16956
NPEPPS	17	45565308	45710642	2.2716	0.0021639	-2.9565	0.97956
CHST1	11	45635427	45697172	2.3057	0.0021688	0.80186	0.054054
RBM5	3	50091341	50166454	2.2985	0.0022348	3.3622	1.4337e-05
NCKAP1	2	183738843	183913586	2.1598	0.0024013	-0.49551	0.32967
STOX2	4	184739584	184954679	2.0574	0.0024168	0.10248	0.10555
NISCH	3	52454134	52537087	2.3245	0.0024802	2.9494	0.000161
CX3CL1	16	57371370	57428960	2.2062	0.0025678	0.19801	0.15026
NDRG4	16	58461750	58557532	2.1599	0.0025962	3.0093	3.5157e-05
HSPH1	13	31675762	31746525	2.1579	0.0026808	2.2044	0.00095255
NCOR2	12	124773961	125062135	1.9203	0.002686	2.373	8.1627e-05
GDAP1	8	75198365	75411107	2.0485	0.002696	0.10526	0.10862
CDK5RAP3	17	46010176	46069140	2.1806	0.0027392	-0.43735	0.33348
DPP6	7	153549182	154695995	1.3771	0.0028483	0.85566	0.001971
DKK3	11	11949653	12041316	2.1043	0.0029497	0.64553	0.054701
ATP2B2	3	10330707	10759716	1.469	0.002997	1.4964	0.00042503
C1QTNF4	11	47576216	47626211	2.1289	0.0032361	1.8121	0.0042654
PPP1R9A	7	94501514	94935727	1.8435	0.0034251	-0.13134	0.12273
TTC7B	14	90971932	91292823	1.6943	0.0034455	2.7882	9.2973e-06
SNAP25	20	10164478	10298066	1.9998	0.0038119	0.050013	0.14294
NSF	17	44633035	44844830	2.1493	0.0038957	4.2725	2.385e-07
KLC1	14	103993233	104177888	1.9506	0.0041749	4.7934	2.6899e-09
RAB1A	2	65262835	65367240	1.9779	0.0046127	-1.0736	0.56625
CAMKV	3	49860421	49917655	2.0355	0.004653	2.597	0.0002753
EIF5	14	103764881	103821362	1.9853	0.0047749	4.5073	3.5945e-08
NPTN	15	73817355	73936475	2.0085	0.0050609	0.76061	0.054425
DTX3	12	57963405	58013587	1.9595	0.0051831	1.1073	0.024898
PDK2	17	48137101	48199516	1.9743	0.005275	-0.3279	0.30654
CLTC	17	57662219	57783671	2.0026	0.0055347	-1.0681	0.62563
RFX3	9	3183297	3536004	1.7039	0.0055561	0.94576	0.01012
CDK10	16	89712145	89772772	1.9134	0.0056341	3.8757	7.8611e-07
COPS6	7	99651577	99699823	1.9512	0.005749	-0.46175	0.38479
CAMSAP2	1	200673686	200839832	1.8591	0.0058746	1.812	0.0020691
H2AFZ	4	100834243	100881545	1.9534	0.0059346	1.4014	0.015199
SNCA	4	90610250	90769466	1.7402	0.0062272	2.5532	0.0001338
SRSF2	17	74695197	74743456	1.9148	0.0064721	1.7549	0.0055167
NGEF	2	233708396	233887982	1.6667	0.0067067	7.1253	3.8926e-17
NTRK3	15	88383230	88809999	1.524	0.0067515	1.4345	0.002165
TMEM59L	19	18683240	18741849	1.8512	0.0069812	-0.34322	0.28365
NEFL	8	24773468	24824624	1.8882	0.0073932	-0.13169	0.25155
RBFOX2	22	36099783	36434473	1.7134	0.0074198	-0.31393	0.23694
ATP6V0C	16	2528871	2580219	1.8472	0.0074543	0.35618	0.1384
PDCD5	19	33036974	33088358	1.839	0.0074574	1.7822	0.004397
CDIP1	16	4525676	4598829	1.883	0.0075694	3.3927	1.5345e-05
GNB1	1	1681729	1832495	1.8094	0.0077413	0.74288	0.047596
CPNE6	14	24505046	24557309	1.8053	0.0077579	1.2187	0.019189
AGAP3	7	150747918	150851523	1.7853	0.0077983	1.5894	0.0057388
RCN2	15	77188960	77252601	1.8361	0.0078912	-0.12477	0.23749
NME2	17	49195951	49259105	1.7953	0.0079634	1.4486	0.010482
HNRNPA1	12	54638977	54690872	1.8408	0.0080047	1.4179	0.015043
GRIA2	4	158090334	158297227	1.7556	0.0080993	0.74969	0.045114
TRIM9	14	51406980	51572779	1.577	0.0082636	3.6176	6.889e-07
SEZ6L2	16	29847480	29920868	1.8169	0.0084315	2.1001	0.0018836
SOWAHA	5	132114033	132162488	1.7967	0.0087386	1.0198	0.036466
GABARAPL2	16	75565249	75621779	1.8036	0.0087788	-0.19516	0.27907
NRXN1	2	50110643	51269674	1.0978	0.0089665	2.3478	1.0322e-05
CACNA1E	1	181347238	181787219	1.3032	0.0090031	-0.25998	0.099178
SORT1	1	109817192	109950573	1.7471	0.0091821	-0.022666	0.17812
MYT1L	2	1757885	2345032	1.0122	0.0094741	1.591	0.00023995
NUCKS1	1	205646947	205729404	1.7364	0.0096519	1.6411	0.0056023
PREPL	2	44508420	44599001	1.7424	0.0098598	-1.3931	0.67355
OLFM1	9	137932268	138023025	1.6136	0.0098801	-0.16491	0.17224
MRPL41	9	140410651	140457007	1.7852	0.0099757	-0.88516	0.50749
FABP7	6	123065620	123115219	1.7132	0.010074	1.7692	0.0040129
PRKAR1B	7	553834	777287	1.4783	0.010186	-0.013459	0.084367
CAMK1D	10	12356481	12887545	0.89638	0.010776	2.1302	1.5835e-05
DGKZ	11	46319455	46412104	1.7148	0.010932	6.4744	1.1724e-13
RPN2	20	35771813	35880022	1.6639	0.011081	-1.0494	0.5548
MLLT11	1	150995234	151050970	1.7087	0.011112	1.5884	0.0087256
NDUFC2	11	77744350	77801265	1.7021	0.011245	2.5406	0.00031854
WASF1	6	110386022	110511207	1.7831	0.011626	-1.4432	0.79112
G3BP2	4	76532966	76659709	1.6523	0.011716	-1.1276	0.59368
SUMO3	21	46190532	46248694	1.6592	0.012075	-0.89965	0.50979
SPHKAP	2	228809666	229056361	1.3451	0.012762	2.6014	4.4232e-05
HNRNPK	9	86547998	86605569	1.6646	0.012774	1.5456	0.0081711
DIRAS2	9	93337114	93415386	1.5817	0.012776	0.67471	0.052007
ANKS1B	12	99085235	100388432	0.89452	0.012819	4.5231	4.2411e-11
RTN1	14	60027694	60347684	1.4096	0.012975	3.5619	6.7768e-07
FASN	17	80001214	80066208	1.6008	0.013031	1.6854	0.004441
GABRB3	15	26753693	27194686	1.0088	0.013885	1.9528	0.00010748
HNRNPA0	5	137052075	137100039	1.6065	0.01434	2.3604	0.00073017
FKBP3	14	45549803	45614522	1.7897	0.014351	0.37791	0.18419
MAT2A	2	85731288	85782403	1.5922	0.014381	-1.2786	0.66475
HNRNPA3	2	178042291	178098686	1.6943	0.014521	-0.42892	0.40526
DDN	12	49353932	49403092	1.5738	0.014654	0.79013	0.047904
B4GALNT1	12	57982193	58037138	1.5782	0.015098	0.83237	0.043804
MAPT	17	43936748	44115700	1.3082	0.015564	4.4195	1.0292e-08
KIFAP3	1	169855467	170064349	1.4564	0.015816	0.88848	0.030887
HNRNPC	14	21642295	21747653	1.526	0.015918	1.5116	0.0081413
ARGLU1	13	107159021	107230512	1.5031	0.016737	1.0395	0.025131
SLC29A4	7	5279000	5356501	1.461	0.016815	1.761	0.0025793
PUM1	1	31369353	31548838	1.466	0.017138	0.20864	0.1183
SCN3A	2	165909032	166070577	1.4691	0.017432	1.1015	0.019739
NRGN	11	124574742	124627106	1.5097	0.017446	6.1025	1.9831e-12
CRTC1	19	18759487	18903004	1.4435	0.017928	0.95457	0.023614
ELAVL3	19	11527141	11601861	1.5338	0.018124	-0.34689	0.34035
IP6K1	3	49726727	49833975	1.5158	0.018238	1.6665	0.0051111
DCTN3	9	34578548	34630515	1.5253	0.018551	1.2921	0.019652
GRIA1	5	152834175	153203429	0.93645	0.018687	0.44526	0.014482
PPIA	7	44801279	44874163	1.485	0.018986	2.2615	0.0010243
SIPA1L1	14	71752166	72217946	1.343	0.019173	2.5825	5.8825e-05
TLE1	9	84163598	84314220	1.3595	0.01923	-0.13894	0.17305
MAP1A	15	43768156	43833818	1.5503	0.01969	4.8986	9.2722e-09
EIF1B	3	40316175	40363915	1.5837	0.019903	0.30491	0.14727
H2AFV	7	44831390	44897682	1.4762	0.020106	2.185	0.0015031
BASP1	5	17030707	17286943	1.1278	0.020648	-0.079404	0.096896
CHCHD2	7	56134262	56184269	1.4389	0.020939	0.29068	0.12153
YWHAZ	8	101893753	101975616	1.4413	0.021019	0.56075	0.072665
ZNF706	8	102155106	102228421	1.4637	0.021242	-1.0534	0.58704
RTN4	2	55164325	55349757	1.2319	0.022067	1.9208	0.0010639
PPP1CB	2	28939506	29035806	1.4434	0.022172	2.2226	0.0009942
KCND3	1	112278284	112541777	1.1665	0.022208	2.2252	0.00022608
ARNT2	15	80661692	80900278	1.2072	0.022209	1.0123	0.01177
GABRB2	5	160680436	160986050	1.1143	0.02229	-1.6956	0.669
RPS5	19	58862767	58916173	1.4181	0.022811	0.34976	0.11976
PEX5L	3	179477746	179764841	1.1117	0.023429	-1.9938	0.75598
CAMK2B	7	44221749	44384176	1.2789	0.023595	0.40264	0.06962
RPL14	3	40463783	40513861	1.5231	0.023679	-0.23306	0.32737
CPLX2	5	175188313	175321023	1.3108	0.023829	0.51696	0.06584
TOMM20	1	235237651	235302251	1.4064	0.024306	-1.0404	0.58999
MTCH1	6	36900917	36964074	1.3354	0.024494	-0.83193	0.46097
NDUFV2	18	9067628	9144343	1.3426	0.02643	1.4701	0.0098727
PEG3	19	57286445	57362096	1.3391	0.027214	0.91165	0.03549
STXBP6	14	25243862	25529503	0.96725	0.027725	-0.59746	0.22015
SPRYD3	12	53423388	53483204	1.3341	0.027853	-0.31073	0.31909
DGKB	7	14149674	15024402	0.5738	0.028831	1.6227	0.00017096
CACNA1B	9	140737241	141029076	1.1931	0.029055	0.89051	0.016569
RAN	12	131321424	131372223	1.3147	0.029277	0.038941	0.20075
KCNIP2	10	103550731	103613677	1.3304	0.029308	1.4921	0.012066
AP2M1	3	183857477	183911879	1.3077	0.029418	-0.73887	0.4591
GPC1	2	241340088	241417493	1.2009	0.030661	2.6478	0.00012052
PDIA2	16	298152	347215	1.2611	0.030957	-1.8884	0.84504
C1orf216	1	36144476	36195073	1.3713	0.03136	3.9199	2.6329e-06
PSMB4	1	151337010	151384420	1.2627	0.031634	2.5402	0.00035019
KCNH3	12	49897940	49962091	1.3224	0.031883	2.9875	0.00011919
C1QL2	2	119878819	119926465	1.2387	0.032538	1.5523	0.0057601
ARPC1A	7	98888521	98995787	1.3235	0.032656	-0.096193	0.27773
SNRPN	15	25033794	25233870	1.0203	0.033088	0.47313	0.044349
SSX2IP	1	85074390	85166486	1.2206	0.033729	-1.0463	0.57599
RAPGEFL1	17	38298263	38361908	1.3016	0.034053	0.099425	0.21316
MXRA7	17	74633633	74717098	1.2024	0.034089	0.99247	0.029491
VSNL1	2	17685393	17848285	1.1206	0.034139	-0.27541	0.23641
KCNJ4	22	38787332	38861205	1.2019	0.034141	2.1461	0.00092752
TSC22D1	13	44972655	45161283	1.217	0.034304	-0.10017	0.19759
NACA	12	57071212	57135412	1.2416	0.034687	-0.38912	0.33699
PNISR	6	99810927	99883207	1.2112	0.035422	1.6936	0.0048803
YWHAG	7	75921116	75998348	1.2142	0.0355	0.16366	0.14607
TACC1	8	38550704	38720546	1.1173	0.035631	1.9939	0.0012341
NME1	17	49195897	49249789	1.2017	0.035667	1.5669	0.0081839
CELF2	10	11012259	11388674	0.69851	0.036065	0.54352	0.016527
FBXL16	16	707500	765829	1.2324	0.036397	1.6815	0.0057057
PRKCE	2	45843484	46425129	0.38932	0.0374	0.181	0.013788
SLIT1	10	98722795	98955677	1.0138	0.037459	-0.87018	0.39016
NAP1L1	12	76403670	76488813	1.1711	0.037585	1.5104	0.0075288
B3GAT1	11	134213398	134291812	1.1411	0.037731	5.3314	1.8934e-10
SLC8A2	19	47896274	47985425	1.1724	0.037827	1.2261	0.018637
PTGES3	12	57022127	57092159	1.239	0.037996	-0.24754	0.28687
PPDPF	20	62117077	62163559	1.1545	0.03802	4.7106	1.1689e-08
RPL4	15	66755355	66826870	1.1934	0.038099	-1.8777	0.85772
DDX17	22	38844445	38913665	1.1802	0.038265	0.8482	0.043331
GLS	2	191710553	191840278	1.1635	0.038432	-1.6031	0.76817
STK32C	10	133985996	134155351	0.93385	0.038514	0.12218	0.085018
CALB1	8	91035836	91117703	1.2084	0.038829	0.69191	0.069838
MAP2	2	210253782	210608842	0.87713	0.038979	1.2854	0.0041531
ATP6V1D	14	67726088	67836982	1.276	0.039282	0.31169	0.15086
STRN4	19	47187764	47260251	1.1627	0.039786	-0.94106	0.52775
HNRNPDL	4	83308717	83361294	1.1668	0.039859	1.0124	0.032384
RMND5A	2	86912296	87015164	1.1912	0.04023	1.0104	0.027552
PSMA1	11	14480329	14675181	1.1001	0.041787	-2.4427	0.93316
NDUFS5	1	39456990	39510308	1.1516	0.042122	1.3322	0.014446
ACTR1B	2	98237431	98290570	1.1864	0.042355	0.99108	0.039594
SLC30A3	2	27441552	27508685	1.2017	0.042371	2.0988	0.0016016
ANXA7	10	75099859	75183834	1.3662	0.042454	0.19004	0.26306
NECAB3	20	32209893	32272269	1.1326	0.043323	-0.79881	0.509
DNAJC12	10	69521427	69607924	1.0997	0.044067	-0.88127	0.49975
ARF5	7	127193399	127241759	1.1098	0.044155	0.70466	0.061084
RASL10A	22	29673922	29725668	1.1095	0.044339	0.49088	0.095144
NRN1	6	5963232	6017200	1.0649	0.045342	-1.1529	0.5935
CHCHD6	3	126388063	126689249	0.87034	0.04614	-0.19037	0.1493
GAP43	3	115307171	115450337	1.0083	0.046707	1.0148	0.020638
CRYM	16	21215195	21324404	1.0327	0.047035	0.16183	0.13223
WBP2	17	73806780	73862588	1.0957	0.047218	0.93567	0.038853
PEA15	1	160140127	160195166	1.0366	0.048551	1.8883	0.0028174
TMEFF2	2	192778769	193070435	0.87401	0.049337	1.3153	0.006515
RASGRF2	5	80221491	80535975	0.72008	0.050204	0.13705	0.062468
FHL2	2	105939169	106064970	0.94161	0.050511	0.68338	0.040709
BHLHE41	12	26237959	26288060	1.0249	0.05091	1.0254	0.031914
STMN3	20	62236061	62294780	1.0153	0.051618	1.7685	0.0040283
ARF1	1	228235361	228296912	1.0794	0.052351	-2.5356	0.96419
ARL6IP5	3	69099095	69165217	1.0212	0.052707	-1.2309	0.60143
VPS26B	11	134059539	134127686	1.0219	0.052747	2.3731	0.00065683
PSMB2	1	36032185	36117445	1.1687	0.052966	2.5637	0.00088222
NPM1	5	170779120	170848141	1.0319	0.053093	2.2167	0.0010271
RUFY3	4	71534921	71683032	1.1939	0.053519	-1.3592	0.75611
EEF1A2	20	62084366	62140505	0.97071	0.053525	4.0429	3.4988e-07
STUB1	16	695224	742870	1.059	0.054534	1.7681	0.0049617
RAB3A	19	18272594	18324884	1.0047	0.055643	0.21452	0.14372
PIN1	19	9910933	9970358	1.0079	0.055754	0.85355	0.048721
SCN3B	11	123464895	123535952	0.92646	0.058003	0.28001	0.10324
GABARAP	17	7108333	7156089	0.99821	0.058212	2.4478	0.00061672
DUSP26	8	33413856	33467624	1.0052	0.059757	0.41495	0.11527
PRKACB	1	84508745	84714181	0.9088	0.059845	0.46032	0.077666
SLC17A7	19	49897658	49955617	0.925	0.061922	-1.1409	0.60048
VAMP2	17	8027467	8076864	0.9514	0.062063	0.44305	0.10845
MAP2K1	15	66644155	66794650	0.87069	0.062292	-2.0277	0.85419
NCDN	1	35988074	36042875	1.0909	0.062338	2.226	0.0025427
GRB2	17	73279157	73411790	0.92382	0.062464	1.1779	0.022244
SHISA4	1	201822808	201871434	0.95674	0.06249	0.64415	0.075605
GOLGA7B	10	99574996	99641337	0.91675	0.062692	0.17508	0.15045
DCTN1	2	74553281	74629214	1.0543	0.064102	-2.4238	0.96588
PPP3CB	10	75161186	75265782	1.1123	0.064321	-0.065565	0.3307
VAPA	18	9878999	9970018	0.88214	0.064741	-0.32502	0.27827
PEF1	1	32060463	32120497	0.99009	0.065379	0.14899	0.15679
PPFIA2	12	81617045	82163332	0.36133	0.065616	-0.5467	0.13854
PPP1R1A	12	54934171	54992443	0.89384	0.065951	1.2137	0.015978
ROGDI	16	4811969	4862951	0.89146	0.066422	1.3411	0.012836
CTBP1	4	1170236	1253741	0.87965	0.066963	1.6134	0.0051471
ACADVL	17	7085444	7138592	0.88745	0.067198	2.4791	0.00044276
GABRA1	5	161239197	161336975	0.88084	0.067376	0.31728	0.10986
ATP6V1H	8	54593117	54766118	1.0074	0.067839	-0.068885	0.25807
DMTN	8	21871506	21950038	0.87062	0.068035	-1.9777	0.8575
TMEM259	19	974647	1031117	0.79369	0.068231	1.8537	0.0016821
MDH1	2	63780743	63844331	0.93489	0.069519	-2.5307	0.95549
PSD	10	104127376	104191296	0.8724	0.070079	0.88246	0.044855
DCLK1	13	36310478	36715443	0.28448	0.070835	0.25222	0.02621
ZNF428	19	44076371	44134026	0.88441	0.07137	-2.1385	0.90122
SUN2	22	39095730	39200148	0.84044	0.073311	-0.15122	0.2111
CHCHD10	22	24073021	24120630	0.83836	0.074405	1.1663	0.021979
MEF2C	5	87978975	88209922	0.74998	0.074629	2.9592	3.1891e-05
CLSTN2	3	139619027	140306239	0.082869	0.075352	-0.79224	0.11527
SEC14L2	22	30757846	30831305	0.83335	0.075703	2.3521	0.0006028
DTNA	18	32038254	32481808	0.46126	0.075903	1.1696	0.0054722
PTPRO	12	15440331	15760333	0.61577	0.07643	0.87174	0.017997
MAP1B	5	71368061	71515395	0.75369	0.076611	-0.45051	0.26725
WDR83OS	19	12743885	12792170	0.82617	0.076806	0.43576	0.09281
HK1	10	70994740	71171638	0.64373	0.077213	-1.3815	0.58454
PFN2	3	149647691	149778575	0.80006	0.078356	-0.69777	0.40847
PEG10	7	94250637	94309007	0.90079	0.078443	2.1359	0.0019789
THY1	11	119253090	119305695	0.90626	0.078443	0.29365	0.15364
MAPK8IP3	16	1721184	1830318	0.8461	0.078721	-0.41262	0.34751
PARK7	1	7979351	8055565	0.82867	0.078923	-1.3448	0.68556
SIRPA	20	1840154	1930543	0.74539	0.079874	2.4126	0.00030336
TM2D3	15	102126847	102202594	0.76402	0.080127	1.3712	0.010684
ACOT7	1	6289329	6464451	0.69489	0.080971	-0.81063	0.42839
KCTD17	22	37412779	37469430	0.80007	0.081354	-2.5854	0.95756
ABR	17	871758	1142315	0.41968	0.081728	-0.63887	0.20536
GMFB	14	54906202	54965914	0.89144	0.083158	-1.3707	0.76864
NLRP1	17	5367747	5532744	0.57655	0.083561	1.1916	0.0085171
AKAP8L	19	15455859	15539952	0.85642	0.083616	-0.55136	0.40158
COX5A	15	75177132	75240509	0.82049	0.083723	0.95762	0.038434
SEZ6L	22	26530440	26789562	0.437	0.0848	1.4921	0.0019099
C14orf132	14	96470661	96570417	0.70214	0.085164	-0.07735	0.15541
ERI3	1	44651742	44830932	0.75356	0.085716	1.558	0.0063051
ACTR10	14	58631798	58711750	0.77652	0.085886	0.46131	0.092943
SLC12A5	20	44615356	44698784	0.74107	0.086993	1.1218	0.018322
ITPKA	15	41750591	41805747	0.77382	0.087042	-1.2743	0.64269
DNM1	9	130930658	131027527	0.74899	0.087302	1.7271	0.0047407
YWHAB	20	43479317	43547173	0.81596	0.08872	2.4832	0.00049418
MAPRE2	18	32521892	32733434	0.64559	0.089581	-0.44077	0.26598
UQCRH	1	46734303	46792448	0.75978	0.090564	-1.995	0.88403
DTNB	2	25565067	25906503	0.58451	0.090812	-0.15617	0.15937
MEIS3	19	47871381	47932780	0.7466	0.092572	0.27684	0.13994
RAB11FIP4	17	29683642	29875236	0.57296	0.094179	0.41703	0.060762
PSD3	8	18349811	18952240	-0.011359	0.094319	2.2413	1.3492e-05
RGS14	5	176749838	176809602	0.73758	0.096576	-0.63246	0.44184
AP2S1	19	47306393	47364249	0.67257	0.096729	0.62915	0.062803
SYT7	11	61247785	61358620	0.74956	0.096773	0.43621	0.11865
NAPB	20	23320159	23412125	0.69614	0.097474	-2.0679	0.88279
UBE2D3	4	103680540	103800053	0.74306	0.097493	3.2114	2.0823e-05
MAP4	3	47857182	48140769	0.72377	0.097541	0.75975	0.046941
CNRIP1	2	68476303	68557183	0.66444	0.098237	1.2308	0.015833
APBB1	11	6381355	6450644	0.67442	0.098321	-1.184	0.62583
NDUFB10	16	1974509	2021976	0.66416	0.098666	0.1139	0.15475
PINK1	1	20924948	20988004	0.66955	0.10027	-1.1982	0.62175
CNBP	3	128853327	128912765	0.76573	0.10097	1.4793	0.016319
SLC7A14	3	170142372	170313863	0.5972	0.10243	0.43	0.071615
CELF4	18	34788010	35156000	0.33656	0.10483	-0.083305	0.09365
TIAM1	21	32455734	32942290	0.087461	0.10505	0.66966	0.0060989
CACNA2D1	7	81540760	82083114	-0.066735	0.1057	0.73167	0.0036304
KLF9	9	72964503	73039540	0.63866	0.10596	2.0433	0.0018185
LANCL1	2	211260973	211352376	0.67742	0.10707	0.41313	0.099099
APMAP	20	24908561	24983615	0.65136	0.10724	-0.0062489	0.18998
CAMK2N1	1	20773884	20822713	0.64255	0.10874	0.69555	0.063047
SRP9	1	225930531	225988168	0.61255	0.10896	0.84189	0.041393
TDRD9	14	104359799	104529004	0.51953	0.11011	1.8363	0.0014418
PTOV1	19	50318992	50374001	0.64226	0.11041	-0.77876	0.47628
DLG4	17	7058209	7133021	0.60901	0.11055	2.173	0.0011499
PCP4	21	41204243	41311322	0.47808	0.11091	-1.4542	0.63937
LY6E	8	144064399	144115249	0.6448	0.111	0.67671	0.061801
PIP4K2B	17	36886942	36966379	0.59282	0.11209	0.91636	0.033064
CNTN1	12	41051244	41476220	0.0096865	0.1128	-0.85734	0.19282
TNFRSF25	1	6486211	6536255	0.68927	0.11302	0.8931	0.060227
KALRN	3	123763870	124455172	-0.13292	0.11329	1.7098	0.0001224
THOC3	5	175309876	175471683	0.60965	0.11335	1.1273	0.024435
ZNF483	9	114252439	114350124	0.57535	0.11363	0.56735	0.067487
LGI1	10	95482566	95567916	0.56817	0.11414	-0.035047	0.18322
CELF3	1	151639880	151699290	0.63707	0.11518	1.185	0.022154
RTN4R	22	20193938	20280769	0.55643	0.11645	-0.17191	0.22153
AUTS2	7	69028905	70268054	-0.14703	0.11811	1.7365	0.00012675
ARPC3	12	110837630	110898227	0.63816	0.11887	4.9629	5.6611e-09
AP1G2	14	23993774	24047279	0.59881	0.11903	-0.36817	0.34278
MYL6B	12	56511040	56563431	0.62185	0.1193	-0.11218	0.27651
SLC25A23	19	6401090	6475214	0.54963	0.12044	-1.878	0.83032
SFXN3	10	102755991	102810998	0.5383	0.1221	0.83049	0.041115
P4HTM	3	48992319	49054587	0.61901	0.12224	2.2305	0.0011349
CEBPD	8	48614471	48661648	0.53491	0.12266	0.3423	0.12329
NSMF	9	140307022	140363786	0.60151	0.12272	-1.111	0.59968
PIK3CB	3	138337860	138563780	0.5927	0.12329	0.65255	0.059784
NREP	5	110963318	111343161	0.14634	0.12425	0.19033	0.043286
TRAPPC5	19	7710729	7757744	0.53454	0.12496	-1.4462	0.70774
FAM168B	2	131770449	131861033	0.63447	0.12521	1.4619	0.016862
KCTD4	13	45731988	45785175	0.62473	0.12783	-1.5091	0.78529
CLSTN1	1	9754084	9894584	0.59443	0.1284	-1.0295	0.61029
CALY	10	135103927	135160475	0.61452	0.12982	-1.3648	0.73247
ZFAND5	9	74931341	74990163	0.52533	0.12994	-0.30128	0.27875
CYP46A1	14	100115641	100203638	0.49448	0.13071	0.69312	0.052291
SLC25A3	12	98952369	99005946	0.51494	0.13156	-0.73619	0.44758
EPB41L1	20	34644426	34830721	0.55144	0.13178	0.40643	0.11758
PGM2L1	11	74006363	74119518	0.48707	0.13531	2.6066	0.00022341
TXNL4A	18	77697867	77803949	0.46677	0.13533	3.8012	1.121e-06
RBM39	20	34256531	34340234	0.57359	0.13538	-0.070216	0.26281
SEC11C	18	56771709	56836068	0.49267	0.13721	0.89101	0.038396
LY6H	8	144204331	144252128	0.48078	0.13738	2.4368	0.00046838
HNRNPA2B1	7	26194547	26251149	0.55008	0.14081	-0.93063	0.55705
BAIAP2	17	78973948	79101232	0.31064	0.14205	0.22061	0.089892
POLR2I	19	36569612	36616248	0.49141	0.14216	-1.1726	0.63823
RNF11	1	51666943	51749127	0.60374	0.14395	0.19016	0.22726
KIF1B	1	10235863	10451661	0.2684	0.1456	0.33539	0.068158
EFNB3	17	7573520	7624696	0.46672	0.14653	1.0055	0.030548
PGBD5	1	230422392	230571475	0.28902	0.14725	1.1808	0.010581
PTGR1	9	114277002	114372135	0.38995	0.14877	0.19444	0.12329
FRRS1L	9	111857573	111939571	0.39488	0.14951	1.4533	0.0088623
GABBR2	9	101015391	101481479	-0.32471	0.1496	2.6313	2.1564e-06
PPM1E	17	56798230	57068983	0.41655	0.14983	1.5018	0.00493
LRP1	12	57487276	57617134	0.41703	0.14997	3.2798	1.2461e-05
YWHAQ	2	9689101	9781143	0.41556	0.15004	-0.070787	0.20198
C2orf80	2	208995067	209064797	0.39776	0.1509	1.5986	0.0056166
NEFM	8	24735525	24786607	0.43759	0.15343	-0.50332	0.36411
PPP3CA	4	101909566	102279435	0.11162	0.15388	1.4951	0.0024315
LMO7	13	76159570	76444004	0.14407	0.15466	0.99405	0.011554
KLHL2	4	166093770	166254308	0.37642	0.15553	3.5005	2.9736e-06
SUMO1	2	203035903	203113331	0.44849	0.15599	1.2803	0.015288
CIT	12	120088595	120325095	0.24572	0.15686	1.1622	0.010241
DOCK10	2	225594807	225917162	0.098574	0.15809	0.45325	0.035916
SRRM2	16	2767330	2832539	0.43692	0.1583	0.76691	0.058242
RYR2	1	237170505	238007288	-0.38418	0.15897	-0.40575	0.050922
CCDC28A	6	139059657	139124456	0.39861	0.15929	-0.61357	0.39367
TMSB10	2	85097749	85143795	0.48159	0.15935	-0.56524	0.44186
CAPNS1	19	36595477	36651255	0.37621	0.15946	0.11027	0.16226
SSBP4	19	18494674	18555372	0.39458	0.15959	0.65534	0.061766
ISCU	12	108921358	108973160	0.43116	0.16026	-1.8223	0.85281
GRIN1	9	139997842	140073207	0.39855	0.16065	-0.36694	0.29174
PDE2A	11	72252185	72395635	0.28032	0.16084	1.1714	0.012051
UBL5	19	9903568	9950791	0.43245	0.16131	0.60399	0.088551
HMGN2	1	26763941	26812463	0.40693	0.16141	-0.82754	0.51488
FABP3	1	31803472	31859697	0.43903	0.16157	1.573	0.0095437
MIF	22	24201191	24247414	0.36545	0.16179	-0.49537	0.34269
RNF112	17	19279438	19330589	0.36741	0.16385	2.136	0.0081402
ACTR3B	7	152421834	152562463	0.33039	0.16681	-2.7302	0.95608
TMA7	3	48446667	48495616	0.46593	0.16689	-1.9859	0.88358
PIK3R1	5	67476548	67607649	0.29452	0.16802	1.8011	0.0026607
JTB	1	153911745	153960164	0.39435	0.16901	3.9691	8.1175e-07
PDE1B	12	54908134	54983023	0.32831	0.17176	0.50278	0.072649
SMARCA2	9	1980342	2203624	0.10448	0.17211	-0.70585	0.29007
CLTA	9	36155853	36314778	0.23715	0.17274	0.84607	0.028437
ATP6V1E1	22	18039902	18121584	0.30523	0.17399	-1.4713	0.70353
SORL1	11	121287912	121514402	0.22725	0.175	0.59754	0.046056
FAM49A	2	16695727	16857599	0.21999	0.17522	-0.68261	0.35072
ADD1	4	2810584	2941803	0.28549	0.1758	0.63658	0.054552
SCN2A	2	166060912	166258818	0.20961	0.17583	-1.2869	0.57545
LRRC7	1	69999081	70627628	-0.46851	0.17616	0.64712	0.0045592
MAST3	19	18173603	18272502	0.28082	0.17763	-0.13056	0.20133
ABHD8	19	17367940	17431045	0.30716	0.17816	-0.69186	0.41567
DAPK1	9	90077143	90333548	-0.027154	0.17877	-0.99204	0.33977
ARHGEF4	2	131559489	131814836	0.10983	0.18274	-0.13034	0.14256
ELMOD1	11	107426817	107547505	0.23061	0.18294	-0.99156	0.50839
SCAMP5	15	75214560	75323837	0.29531	0.18338	1.4806	0.0089258
FKBP8	19	18607561	18664887	0.33699	0.18384	0.16773	0.16144
USP22	17	20867910	20957073	0.29205	0.1856	1.1638	0.019336
NGRN	15	90773891	90826463	0.31283	0.19116	0.015255	0.20415
CAP2	6	17358447	17568023	0.11778	0.1913	-0.96279	0.4232
NAA38	7	117789086	117842878	0.36849	0.19191	-0.26754	0.3193
MPRIP	17	16910859	17130993	0.1508	0.19354	0.3835	0.081591
DNAL4	22	39139513	39200203	0.26097	0.19383	0.53363	0.070793
MT1X	16	56681336	56728108	0.22161	0.1979	-1.4743	0.71043
CCDC85A	2	56376258	56623308	-0.03027	0.20025	2.4072	0.00011424
CXXC5	5	138991884	139073467	0.28016	0.20111	4.5849	2.3028e-08
UNC13A	19	17677137	17809401	0.1386	0.20151	-0.11427	0.16531
MAP7D1	1	36586180	36656450	0.27378	0.20457	4.0884	5.1591e-07
SNX3	6	108497426	108592464	0.26958	0.20483	1.4885	0.010789
PSMB5	14	23450752	23514439	0.21458	0.20724	0.94278	0.036857
PCBP1	2	70279585	70326332	0.37306	0.20769	0.19152	0.23138
RTN3	11	63413918	63537363	0.30366	0.20819	2.4795	0.00069993
TUB	11	8005791	8137659	0.11633	0.2082	1.0045	0.020511
AKAP11	13	42811289	42907396	0.20567	0.2103	1.5781	0.0072238
GABARAPL1	12	10330057	10385727	0.16697	0.21102	-0.047592	0.19053
ST6GALNAC5	1	77298126	77541396	0.032309	0.21138	-0.50156	0.23616
JUN	1	59211465	59259785	0.21379	0.21195	-0.14457	0.25938
COX7A2L	2	42525686	42662228	0.19369	0.21245	-0.79122	0.45515
RHPN1	8	144416057	144476390	0.23788	0.21485	0.73606	0.068675
HPCAL4	1	40109320	40167361	0.1768	0.21533	1.1153	0.022944
TOMM6	6	41720400	41767636	0.18953	0.21553	0.39653	0.10103
PSMD8	19	38830176	38884464	0.23354	0.21553	0.2247	0.1629
TBCA	5	76951991	77174604	-0.12097	0.2177	-1.7147	0.65411
CAMK1	3	9764026	9821676	0.17404	0.21956	0.030272	0.18887
ACAP3	1	1192756	1254989	0.29956	0.21974	-0.59623	0.47261
SH3GLB2	9	131734315	131800582	0.21281	0.22167	0.4991	0.092334
H1FX	3	128998615	129045120	0.30485	0.22194	2.8921	0.00021946
ARPP21	3	35645437	35845988	0.055268	0.22287	-0.25667	0.20757
MAPRE3	2	27158480	27260064	0.25577	0.22379	3.217	2.7542e-05
RAB40B	17	80577849	80666604	0.097092	0.22533	1.7955	0.0025613
BTNL9	5	180432225	180498523	0.1463	0.22605	-0.3837	0.32484
CDK5R1	17	30778637	30828274	0.17231	0.22676	3.6068	4.9476e-06
HPCAL1	2	10408015	10577743	-0.080776	0.23053	-1.3819	0.55778
CGREF1	2	27286757	27351995	0.20222	0.23057	3.2997	1.7648e-05
NEUROD2	17	37724789	37776030	0.1927	0.23058	2.9976	8.4199e-05
GOLGA8A	15	34636269	34890704	0.079868	0.23093	1.3174	0.010052
BAALC	8	104117938	104252533	-0.018268	0.23225	0.32875	0.079389
SYT11	1	155794300	155864990	0.19042	0.23283	0.27373	0.1501
CREG2	2	101927013	102014057	0.13009	0.23962	-0.13483	0.24554
KCNAB2	1	6016526	6171253	-0.0067186	0.24076	-1.5222	0.67454
PEBP1	12	118538663	118593389	0.09957	0.24221	1.2342	0.017835
ZDHHC22	14	77562613	77619077	0.079373	0.24516	-0.75334	0.44118
NPDC1	9	139898922	139950655	0.1075	0.247	-0.95834	0.54265
PTPRA	20	2809830	3029722	0.010979	0.24732	1.171	0.014617
RNASEK	17	6880736	6927851	0.11641	0.24858	-0.96945	0.56509
UQCR10	22	30128358	30176402	0.11719	0.25065	1.2378	0.018875
HSBP1	16	83806448	83863342	0.024469	0.25085	-1.205	0.58836
RPL11	1	23983269	24032915	0.094224	0.25213	-2.3211	0.91927
H3F3A	1	226214552	226269702	0.11939	0.25217	0.92967	0.041672
RASGRP1	15	38745304	38867776	0.06723	0.2523	1.9192	0.001932
VDAC1	5	133272606	133350824	0.066494	0.2537	-1.1233	0.61069
MRFAP1L1	4	6674428	6721607	0.030785	0.25604	-0.89037	0.48519
ENC1	5	73888234	73947249	0.082128	0.25756	-2.3867	0.94716
KCNIP4	4	20695239	21960422	-0.65598	0.25788	0.11467	0.018413
DSTN	20	17515508	17600564	0.035695	0.25844	-1.2423	0.63772
PRR7	5	176838446	176893283	0.071193	0.25908	0.36754	0.10877
RPS7	2	3587795	3638509	0.047283	0.25953	-0.51126	0.37435
CELF5	19	3189701	3307074	-0.062409	0.26049	-1.6389	0.72518
HIGD1A	3	42763669	42856023	0.056348	0.26093	-1.2574	0.64544
VSTM2L	20	36496499	36583752	0.0045452	0.26149	1.4733	0.0075066
SNRPD2	19	46155712	46205827	0.046932	0.26333	-0.39586	0.33588
AMPD2	1	110123726	110184673	0.039129	0.26554	0.72211	0.061381
ADAM11	17	42801399	42869214	0.034909	0.26692	2.0601	0.0018624
TUSC3	8	15239724	15634158	-0.76323	0.26696	-0.12528	0.031767
FAM210B	20	54898971	54953719	0.082567	0.26712	0.33435	0.13054
AASDHPPT	11	105911228	105979437	0.06827	0.2672	0.101	0.1878
SCG5	15	32898877	32999299	-0.018381	0.26782	-0.13994	0.20527
RNF7	3	141422046	141476402	0.037521	0.26861	0.23979	0.14892
PCBP2	12	53800525	53884946	0.076143	0.26867	3.4957	1.1338e-05
NCBP2	3	196627273	196679468	0.023929	0.26893	0.55857	0.081461
APLP1	19	36323801	36380693	0.23259	0.27049	-1.466	0.83673
APLP2	11	129904732	130024699	0.026978	0.27183	-0.22367	0.2904
GP1BB	22	19675468	19722294	-0.012139	0.27234	-1.5419	0.74157
ZBTB18	1	244179585	244230778	-0.014045	0.27289	1.2591	0.016563
EHD1	11	64584114	64665768	0.016167	0.27462	2.8716	0.00011413
KCTD16	5	143515396	143875249	-0.20636	0.27508	0.48322	0.046058
CEBPB	20	48772376	48819212	0.064601	0.27559	-1.9904	0.85975
RNPS1	16	2268117	2328413	-0.013199	0.27613	-0.21633	0.25107
DPP7	9	139969994	140019629	0.023389	0.27778	-1.0085	0.56506
STK25	2	242397089	242459145	-0.017486	0.27908	0.21841	0.14619
NEDD8	14	24651058	24711660	-0.010629	0.2791	-0.78476	0.4636
SMAD4	18	48459410	48621415	0.0093042	0.28216	-0.78277	0.44863
PLEKHB2	2	131827420	132121282	0.032187	0.2828	0.72475	0.06265
ATP8A1	4	42375390	42669122	-0.40069	0.28335	0.9362	0.0094586
CCT7	2	73425548	73490149	-0.012776	0.2866	2.2386	0.0010948
UBE2S	19	55877652	55929145	-0.054537	0.2878	1.3404	0.014254
SYNPR	3	63178991	63612597	-0.76569	0.28844	1.2122	0.00077222
FAIM2	12	50225679	50308000	-0.077004	0.2886	-1.3827	0.64401
HNRNPH3	10	70055931	70112948	0.015891	0.28943	-1.2407	0.69885
PAFAH1B1	17	2461504	2598909	-0.058437	0.28986	1.7372	0.0040646
ARF3	12	49294506	49361334	-0.0080461	0.28998	1.1474	0.024104
TERF2IP	16	75646684	75805770	-0.11992	0.29001	0.011391	0.16667
MBNL2	13	97838688	98056374	-0.14418	0.29031	0.5469	0.053761
DBN1	5	176848609	176911402	-0.0076115	0.29094	0.022598	0.18261
ATP1B1	1	169039935	169111960	-0.10268	0.2921	-0.55629	0.33425
MEF2D	1	156398519	156480620	-0.028111	0.29344	-0.30566	0.30269
ATF4	22	39880700	39928691	-0.038526	0.29372	1.8851	0.0035313
HNRNPH1	5	179006179	179071785	-0.066729	0.29541	2.0891	0.0016698
ARL2	11	64746585	64799656	-0.056858	0.29701	3.865	1.3685e-06
SEMA5A	5	9000138	9556187	-0.84421	0.30001	-2.6653	0.75785
REEP5	5	112177084	112268236	-0.068083	0.30002	0.35689	0.0865
MARCH6	5	10318815	10450500	0.00051612	0.30018	-1.1452	0.6353
PDXP	22	38019734	38072941	-0.05793	0.30034	-2.3099	0.93026
GALNT16	14	69690994	69831183	-0.18929	0.30064	0.3747	0.075579
JPH4	14	24002244	24058009	-0.070249	0.30112	0.16314	0.15987
NDUFB6	9	32517997	32583160	-0.049917	0.30136	1.0202	0.030594
NHP2	5	177541461	177590968	-0.048806	0.30463	-0.43442	0.33155
ACO2	22	41830129	41934993	-0.011691	0.30504	1.8638	0.0041602
NDUFA11	19	5856287	5914017	-0.13154	0.30869	0.51355	0.071187
FAM171B	2	187523698	187640685	-0.091563	0.30937	-1.4233	0.69954
PCDH8	13	53383109	53432775	-0.10913	0.31208	2.1144	0.0014735
CDS2	20	5072432	5188533	-0.13924	0.31288	1.5989	0.0044784
DDX54	12	113559979	113633284	-0.021009	0.3135	-0.00010324	0.22437
PRDX2	19	12872634	12922694	-0.0010714	0.31363	1.362	0.023444
SPTBN4	19	40937148	41092370	-0.20665	0.3165	-0.5233	0.29906
CIPC	14	77529440	77593630	-0.13123	0.31861	-0.72844	0.45042
SNN	16	11727270	11783015	-0.14166	0.32118	1.7588	0.0037415
SPOCK3	4	167619535	168165947	-0.92282	0.32169	2.9388	4.394e-07
RAP1GAP2	17	2645350	2951033	-0.59609	0.32493	0.75438	0.0094352
RPL5	1	93262582	93317481	-0.062114	0.32576	1.3331	0.020424
GLRX	5	95052023	95168709	-0.20033	0.32883	-0.42293	0.29911
EHD3	2	31421880	31502313	-0.2363	0.32885	-2.2108	0.88742
SRP14	15	40292940	40341389	-0.13928	0.32906	0.49445	0.095225
IFI6	1	27957572	28008729	-0.17767	0.32997	-0.5635	0.46217
EIF4A2	3	186465994	186517689	-0.1926	0.3325	-0.17243	0.22594
JUND	19	18355563	18402432	-0.19062	0.33781	0.23231	0.1297
TTC9B	19	40686965	40734306	-0.16456	0.33793	-1.9984	0.88101
OAZ1	19	2234485	2283487	-0.17138	0.33806	2.7748	0.00012998
NECAP1	12	8199807	8260367	-0.20101	0.33829	-0.64896	0.38663
STX1B	16	30965577	31031949	-0.11771	0.34157	-0.98	0.57686
SPTAN1	9	131279866	131405941	-0.12907	0.34337	0.63999	0.077404
SLC2A3	12	8036826	8098871	-0.19775	0.3438	2.9005	8.4044e-05
CHN1	2	175629091	175880097	-0.2628	0.34559	1.1795	0.014483
CCT4	2	62060224	62125939	-0.19834	0.34688	-2.0573	0.88599
RPL10A	6	35401185	35448562	-0.1728	0.34729	-0.82126	0.49753
PSMB3	17	36873989	36930484	-0.22767	0.34995	0.39749	0.10053
GNG2	14	52257913	52456060	-0.47134	0.35061	-0.68479	0.26273
PABPN1	14	23755498	23805394	-0.22138	0.35153	1.6478	0.0060084
TOLLIP	11	1260601	1340884	-0.20655	0.35202	0.78137	0.054243
COQ4	9	131049815	131106351	-0.15182	0.35363	-0.096732	0.28654
PPP2CB	8	30596973	30681830	-0.18274	0.35465	-0.63167	0.45313
MFF	2	228154867	228232550	-0.23032	0.35597	-1.1276	0.6034
TMEM70	8	74849672	74905018	-0.20704	0.35676	0.6851	0.065617
KHDRBS1	1	32444430	32536451	-0.081162	0.35744	-0.69406	0.56367
ZCCHC17	1	31734842	31847783	-0.22475	0.35818	1.3041	0.015052
LMO3	12	16666307	16773528	-0.2643	0.35977	-1.0057	0.51288
BSG	19	536297	593493	-0.29198	0.35978	-0.23301	0.21333
CCPG1	15	55597230	55710708	-0.30775	0.36156	1.1188	0.019553
MAP1LC3B	16	87382601	87448385	-0.25142	0.36202	1.7462	0.0041831
HSP90AB1	6	44179824	44231620	-0.26994	0.36433	0.059041	0.16864
BTF3	5	72759233	72811460	-0.16734	0.3644	-0.086228	0.2682
CLASP2	3	33502737	33769848	-0.31969	0.36455	1.8893	0.0017057
TAGLN3	3	111682511	111742734	-0.30854	0.36766	-0.74797	0.42105
SH3BP5	3	15261360	15392875	-0.31509	0.37059	-1.8881	0.81278
PPFIBP1	12	27641364	27858497	-0.52612	0.37106	-1.8902	0.73864
PAM	5	102054685	102376809	-0.51353	0.37653	-1.34	0.49131
CELSR2	1	109757641	109828372	-0.29797	0.37697	-0.48923	0.3427
CA11	19	49106199	49159569	-0.2578	0.37742	1.9012	0.003503
SRM	1	11079641	11130081	-0.20208	0.37824	0.59331	0.092473
NDUFS8	11	67763084	67814111	-0.26043	0.38029	-2.6119	0.96411
ACTN1	14	69305860	69456157	-0.47215	0.38109	0.36957	0.065146
NDUFA12	12	95255831	95407546	-0.56111	0.38627	1.6167	0.0020921
PNMA1	14	74143494	74191128	-0.2584	0.38654	-0.36555	0.32009
TXN	9	112971091	113028920	-0.35037	0.38808	-0.8989	0.49071
PRDX6	1	173411405	173467946	-0.23894	0.3885	2.3642	0.00099082
FKBP1A	20	1314622	1383806	-0.3448	0.39047	1.2123	0.016984
SPIN1	9	90968334	91103609	-0.14756	0.3923	1.0814	0.043364
PKD1	16	2103711	2195899	-0.31483	0.39484	-0.023245	0.21003
SLC41A3	3	125690198	125830404	-0.42495	0.39494	0.26566	0.09237
UBE2B	5	133671870	133737683	-0.18605	0.39959	-1.2175	0.71351
PDE8B	5	76471274	76735632	-0.61854	0.40247	-1.1522	0.44233
NSG2	5	173437607	173680504	-0.56503	0.4032	-1.2057	0.47975
RAB6A	11	73351683	73482182	-0.36851	0.40349	0.46517	0.087863
CTXN1	19	7954372	8001051	-0.37514	0.4057	1.6721	0.005321
MYCBP2	13	77583792	77911185	-0.49115	0.40706	-0.31367	0.23443
DGCR2	22	18988795	19119967	-0.41293	0.40803	1.1388	0.015444
LAMP5	20	9460005	9521171	-0.36205	0.4094	0.14878	0.16877
PKM	15	72456370	72534164	-0.2493	0.41053	1.2849	0.020511
SUGP2	19	19066697	19154832	-0.37803	0.41249	1.0481	0.027186
NUDC	1	27191729	27283353	-0.3356	0.42058	1.3032	0.022436
RAPGEF2	4	159990330	160291321	-0.56689	0.42308	0.35917	0.065543
TEF	22	41728337	41805330	-0.30199	0.42331	2.1417	0.0017847
BTG1	12	92501286	92549673	-0.42405	0.43039	-0.95919	0.51429
YPEL5	2	30334807	30393399	-0.40856	0.43234	-1.4947	0.74818
SESN3	11	94863704	94975705	-0.45816	0.43245	-0.58271	0.36762
UNC5A	5	176202478	176317897	-0.39754	0.43285	-1.385	0.71014
SNHG14	15	25188730	25674609	-0.94335	0.43361	-2.3002	0.75785
TMEM30A	6	75927640	76004684	-0.33114	0.43562	-0.55857	0.4744
NDUFB1	14	92547466	92598261	-0.45083	0.43961	-0.12563	0.23269
ATP6V1F	7	128467880	128515898	-0.37788	0.43982	-0.63073	0.48016
PITHD1	1	24069895	24124722	-0.46775	0.44228	0.4653	0.10156
RPSA	3	39413180	39464033	-0.4267	0.4445	-0.57517	0.39337
GABRA5	15	27076510	27204354	-0.55035	0.44607	2.717	9.5183e-05
C11orf87	11	109257846	109309840	-0.47154	0.4486	2.1374	0.0013295
CCNL2	1	1286091	1344708	-0.39884	0.44935	0.1687	0.18716
SYT17	16	19144293	19289652	-0.54476	0.44977	-0.11908	0.18167
SPTBN1	2	54648422	54906812	-0.74428	0.45077	2.3323	0.00014799
ATP6V0A1	17	40575862	40684629	-0.46943	0.45323	1.4261	0.011469
MTPN	7	135576509	135672101	-0.52283	0.45489	-1.4002	0.68994
ABI2	2	204157942	204322446	-0.48207	0.45627	-0.026742	0.17313
NCAM2	21	22335633	22925650	-1.2276	0.4567	-0.2959	0.047765
AMD1	6	111160973	111226916	-0.44982	0.45756	2.3762	0.00086041
SCN1B	19	35486588	35541352	-0.47169	0.45759	-1.0161	0.58537
CHGB	20	5857076	5916007	-0.53382	0.46088	-2.7547	0.96529
DNAJC6	1	65678902	65891552	-0.68109	0.46193	-0.88248	0.3855
SREBF2	22	42194109	42313312	-0.52987	0.4657	4.2748	8.9902e-08
MINK1	17	4701683	4811356	-0.5505	0.46742	0.58612	0.065885
LRPAP1	4	3473103	3544286	-0.60549	0.46929	-0.39634	0.27145
DNM1L	12	32797134	32908486	-0.51176	0.47189	-2.8863	0.9785
FBXO44	1	11679432	11733384	-0.53159	0.47262	-0.80123	0.48173
GPRIN1	5	175987803	176047134	-0.53271	0.47359	0.17245	0.15631
TP53I11	11	44872454	44982840	-0.6153	0.47615	-0.62371	0.33208
AC010642.2	19	58795643	58841855	-0.53665	0.47816	0.40623	0.11011
TPM1	15	63299831	63374114	-0.57146	0.47927	-0.95633	0.51472
BTBD3	20	11836371	11917257	-0.50836	0.48104	-0.91991	0.52002
TMEM132A	11	60656935	60714631	-0.50914	0.48156	0.91982	0.038565
FXYD7	19	35599154	35655204	-0.57153	0.48281	-2.1271	0.88513
PYGB	20	25193705	25288650	-0.57354	0.48358	0.68705	0.051759
ITFG1	16	47153298	47508060	-0.50143	0.48572	1.8499	0.0044947
CAMKK1	17	3728609	3808185	-0.602	0.48646	-0.85992	0.45317
ZRANB2	1	71493974	71556980	-0.53674	0.48799	1.1273	0.026258
LAMTOR5	1	110908871	110960564	-0.53367	0.48874	0.32853	0.11582
MYL12B	18	3226907	3288282	-0.56419	0.49019	0.31668	0.11643
SLC22A17	14	23780515	23832121	-0.59092	0.49115	1.8519	0.0032373
BCR	22	23486891	23670224	-0.73886	0.49117	-0.26009	0.19636
SF1	11	64497078	64556258	-0.39789	0.49212	-0.37473	0.43849
ATP1A1	1	116880290	116962883	-0.42926	0.49328	-1.1411	0.72995
TMEM9	1	201068900	201150702	-0.64161	0.49348	0.32116	0.096489
RIMBP2	12	130845682	131210826	-1.2932	0.4971	-0.34207	0.058306
CACNG3	16	24231874	24384122	-0.72042	0.49905	2.0977	0.00067063
HMGN3	6	79875962	79954406	-0.57013	0.50041	-1.1621	0.63833
ADAM22	7	87528458	87842204	-0.73839	0.50076	1.5588	0.0038199
TMOD2	15	52008758	52118565	-0.5874	0.5033	-0.48442	0.33759
NUMBL	19	41137596	41206877	-0.62658	0.50409	-1.8287	0.821
RNF187	1	228639762	228693467	-0.60271	0.50676	-0.56426	0.3961
MRPL20	1	1302288	1352693	-0.54128	0.51024	0.15124	0.20198
NDFIP1	5	141453070	141544005	-0.66213	0.51224	0.13577	0.14598
GAD1	2	171634723	171727661	-0.65262	0.51475	-0.19547	0.22102
UBE2I	16	1320548	1387019	-0.67474	0.51646	0.96531	0.028509
STMN4	8	27057840	27125937	-0.65189	0.51705	0.68562	0.05726
PSRC1	1	109787178	109835808	-0.65407	0.523	-0.28817	0.27618
DNAJA1	9	32990209	33049905	-0.61896	0.52862	1.8339	0.0045734
PSMB7	9	127080745	127187723	-0.66672	0.52882	-0.2276	0.25645
MAL2	8	120142273	120267913	-0.74475	0.52927	-2.3069	0.90935
SDCBP	8	59430483	59505419	-0.56853	0.53569	-1.8047	0.83964
LRRC8B	1	89955395	90073423	-0.6828	0.53577	0.7767	0.045171
MEG3	14	101210747	101337368	-0.79372	0.53586	-0.086819	0.17594
TPD52	8	80835571	81153467	-0.96615	0.53738	-1.43	0.55301
UBE2E2	3	23209511	23643284	-1.3768	0.53801	-0.97442	0.20939
BLCAP	20	36085874	36166333	-0.64838	0.53852	0.011734	0.20078
RAB6B	3	133508083	133624680	-0.75633	0.53854	1.113	0.015454
MESP1	15	90256892	90304541	-0.65097	0.544	0.079101	0.1876
CAMK2A	5	149564054	149679854	-0.77853	0.54557	-0.92073	0.47098
SSU72	1	1442053	1520249	-0.6938	0.54763	1.1844	0.018723
BTG3	21	18930971	18995265	-0.72773	0.54876	1.0308	0.026685
SKP1	5	133449633	133522729	-0.62441	0.55025	-1.629	0.83463
CIRBP	19	1224384	1284879	-0.7262	0.55083	1.9193	0.0022314
APP	21	27217861	27553446	-1.0609	0.55258	0.79765	0.015059
NBEA	13	35481424	36257159	-1.5062	0.55294	-1.2825	0.26508
GPX4	19	1068936	1116787	-0.77087	0.55412	1.2211	0.014804
HNRNPU	1	244979468	245037844	-0.69894	0.55528	-0.73966	0.48284
MOAP1	14	93613541	93661273	-0.73476	0.55706	0.11787	0.16288
SERINC1	6	122729499	122802967	-0.69327	0.55795	-0.00020401	0.20552
PRRC2B	9	134234480	134385584	-0.77797	0.55934	-0.71362	0.37194
RPL17	18	46979851	47028906	-0.74471	0.55985	0.37568	0.11146
DOCK4	7	111331166	111856466	-1.2169	0.55996	0.87833	0.005294
ITGA7	12	56043352	56119827	-0.78025	0.56381	-1.8107	0.81095
TMX4	20	7922995	8010476	-0.78456	0.56434	-0.97365	0.53006
AC093323.1	4	6658782	6704189	-0.78895	0.56545	-0.28597	0.25696
CNTNAP1	17	40799631	40861832	-0.7158	0.56615	1.4773	0.010072
PCDH20	13	61948818	62012220	-0.80469	0.5701	-1.2522	0.6163
PLD3	19	40819363	40896346	-0.80106	0.57486	-2.0486	0.87809
CHD3	17	7753124	7826078	-0.75913	0.5751	2.7428	0.00021853
NDN	15	23895565	23942450	-0.79044	0.57918	-0.84829	0.51426
CHD5	1	6126853	6250183	-0.89699	0.58037	-1.3424	0.6323
EPN1	19	56151592	56231224	-0.79209	0.58116	0.11158	0.18354
CYHR1	8	145639965	145701060	-0.78269	0.58159	0.3226	0.11159
ABI1	10	27000522	27160016	-0.93455	0.5888	0.8564	0.028092
NNAT	20	36114617	36162092	-0.76378	0.59007	-0.051336	0.23609
SPOCK1	5	136275987	136944068	-1.5993	0.59217	0.27586	0.012067
MZT2A	2	132187473	132260316	-0.80641	0.59399	-0.63961	0.43771
LIMCH1	4	41326624	41712061	-1.2115	0.59644	-0.54738	0.1879
CAPZB	1	19630267	19822066	-1.0961	0.59936	0.72285	0.026296
C11orf58	11	16599679	16788428	-0.8683	0.60039	0.67862	0.052305
GPI	19	34815385	34903061	-0.84297	0.60397	-0.37666	0.33171
DHCR24	1	55280306	55362891	-0.88401	0.60442	0.58111	0.068605
ARPC2	2	219046817	219129079	-0.82167	0.60594	0.092579	0.18193
KCNC4	1	110718965	110835722	-0.93273	0.606	1.2192	0.010953
HNRNPM	19	8474651	8563998	-0.88441	0.6068	0.075283	0.16713
PSAP	10	73541055	73621126	-0.91169	0.60718	0.39171	0.094243
UBE2QL1	5	6413736	6505022	-0.9151	0.6081	-0.57753	0.36576
SYBU	8	110551207	110714020	-0.91189	0.60939	0.88694	0.027825
UCHL1	4	41223430	41280472	-0.86507	0.61178	-1.0781	0.57762
ENTPD6	20	25141329	25217365	-0.91889	0.61617	0.15426	0.14303
LZTS3	20	3108263	3164192	-0.91023	0.61657	-0.65091	0.40839
NME3	16	1785287	1831731	-0.872	0.61696	0.44968	0.1043
BSCL2	11	62422747	62487317	-0.84243	0.61766	-0.052904	0.23212
RPL18	19	49083585	49132793	-0.91204	0.61875	1.0304	0.029958
TMED10	14	75563173	75653334	-0.7988	0.62318	-1.9282	0.87304
TRIM44	11	35649353	35839775	-0.91823	0.62352	-0.15115	0.21612
COA3	17	40912165	40960722	-0.95089	0.62746	0.81916	0.050323
MICAL2	11	12080543	12295334	-1.2272	0.63027	-0.70737	0.25338
PPP2CA	5	133495025	133571833	-0.8347	0.63084	-2.1789	0.9313
NUDT4	12	93736659	93807024	-0.93557	0.63198	1.3796	0.012831
NPTXR	22	39179457	39249987	-0.94305	0.63574	3.5315	3.2806e-06
SH3GL2	9	17544080	17807127	-1.4009	0.6365	-1.3925	0.41771
KBTBD11	8	1887044	1965102	-1.0385	0.63746	-1.7417	0.77367
FUS	16	31156431	31213127	-0.95467	0.63894	0.36935	0.11221
ATP6V1B2	8	20019878	20094330	-0.98375	0.63974	-0.063995	0.1897
PCMT1	6	150035579	150142556	-0.84016	0.64008	0.95873	0.041479
GNPTG	16	1366924	1423352	-0.96449	0.64064	0.33269	0.11388
LIN7C	11	27481123	27538320	-0.9318	0.64213	1.4204	0.014422
CALM3	19	47069331	47124050	-0.99104	0.64675	1.176	0.020022
RUNDC3A	17	42350781	42406039	-0.98414	0.64915	-1.0162	0.54753
LARP1	5	154057462	154207167	-1.0284	0.65352	0.92386	0.033031
KIFC2	8	145656426	145709585	-0.99165	0.65606	0.18093	0.14135
ASTN1	1	176791438	177144109	-1.3202	0.65783	-0.54611	0.21237
COX6B1	19	36104125	36159763	-0.99677	0.66003	-1.3286	0.69786
STMN1	1	26175672	26243482	-0.96198	0.6639	-0.53069	0.39238
FBXW11	5	171253553	171443877	-1.0061	0.66406	-0.21335	0.26749
MPC2	1	167850967	167916278	-0.9646	0.66708	-0.74439	0.49991
LANCL2	7	55398141	55511435	-1.0632	0.66781	-0.59192	0.3581
ULK1	12	132344196	132417712	-0.9987	0.66886	1.1411	0.02853
SUSD4	1	223359161	223547544	-1.1037	0.67301	-0.19081	0.19399
TRIM2	4	154038494	154270472	-1.2357	0.67305	-2.1046	0.82085
MTFR1L	1	26110131	26169432	-0.97127	0.67383	-1.7866	0.84339
GNAO1	16	56190302	56401356	-1.2124	0.6771	0.91378	0.01796
AAMP	2	219093850	219144980	-0.99073	0.67929	0.54733	0.092218
PTPRN	2	220119345	220184370	-1.0183	0.68213	0.65545	0.071648
MRAS	3	138031539	138134375	-1.0447	0.68216	0.32986	0.1184
PI4KA	22	21026979	21223705	-1.1724	0.68663	0.013591	0.14689
KCNK1	1	233714750	233818258	-1.1733	0.68722	-1.5011	0.67594
SNCB	5	176012085	176067530	-1.1173	0.69284	0.22753	0.13943
MPDZ	9	13070703	13289589	-1.1996	0.70462	-1.9069	0.80041
ATP2B4	1	203560689	203723209	-1.2155	0.70538	0.01717	0.1494
DNAJB6	7	157093075	157220133	-1.2995	0.70701	-1.3412	0.58703
PIGT	20	44009717	44064884	-1.1239	0.71157	-0.73736	0.48572
HSPA5	9	127962132	128013609	-1.1314	0.71243	0.16838	0.15457
ATP2B1	12	89946828	90113077	-1.1608	0.71306	0.52631	0.086501
HINT1	5	130459720	130517428	-1.0386	0.71385	-0.72408	0.53432
NPTX2	7	98211609	98269180	-1.1651	0.71432	-0.023469	0.21079
MIAT	22	27007392	27082438	-1.2318	0.71948	1.7172	0.0036869
TTC3	21	38410526	38585413	-1.3014	0.72106	0.54447	0.037957
MAP2K2	19	4055319	4134126	-1.2116	0.72416	0.41807	0.091138
CRMP1	4	5714811	5904785	-1.4742	0.72517	-1.8184	0.68791
SNRNP70	19	49553676	49621862	-1.219	0.72572	1.9923	0.0019812
DDX24	14	94482266	94557591	-1.2202	0.72715	0.42253	0.093434
ZSCAN18	19	58560205	58639794	-1.2407	0.73109	-0.53561	0.3514
JAG1	20	10583332	10664694	-1.2465	0.73364	-1.5861	0.74257
SMAP2	1	40775522	40898998	-1.2873	0.73457	-0.23008	0.23354
STXBP1	9	130339544	130467460	-1.2128	0.73928	0.63981	0.077274
ATP6V1C1	8	103998291	104095279	-1.3049	0.74664	0.13684	0.13805
BRK1	3	10122276	10178874	-1.1707	0.75223	1.1631	0.033962
PRNP	20	4631882	4692236	-1.3042	0.75255	0.39272	0.099608
PNMA2	8	26327202	26381608	-1.3069	0.75384	0.26876	0.12123
RPAIN	17	5287961	5346196	-1.2607	0.75498	3.2035	2.3864e-05
SARS	1	109721540	109790791	-1.2902	0.75522	-1.2574	0.63948
PSMB1	6	170809205	170872429	-1.2772	0.75671	1.0794	0.027392
SULT4A1	22	44185389	44268398	-1.337	0.76058	1.9666	0.0020969
MAN2C1	15	75613133	75670971	-1.3091	0.76375	0.85643	0.045052
CLTB	5	175784456	175853570	-1.3248	0.76414	-0.031096	0.20821
ATXN10	22	46032678	46251187	-1.4295	0.76486	0.18404	0.093513
NDUFB8	10	102230385	102299638	-1.182	0.76663	-0.45091	0.41781
ADCY1	7	45578739	45772715	-1.4835	0.76669	0.75742	0.028199
PTK2B	8	27133999	27326903	-1.4681	0.76717	2.761	5.0731e-05
POLR2E	19	1051594	1105598	-1.3841	0.77091	0.89459	0.031023
MORF4L1	15	79067829	79200475	-1.4561	0.7733	1.2786	0.010246
POMT1	9	134343289	134409193	-1.2387	0.77433	-0.62556	0.44191
CYFIP2	5	156658089	156832606	-1.515	0.77506	1.0481	0.015909
GTF3C1	16	27435876	27571234	-1.3481	0.77655	0.37838	0.10773
EIF1	17	39810137	39858920	-0.97246	0.77862	0.69356	0.083512
SRSF5	14	70158617	70248722	-1.3664	0.77964	0.84868	0.048017
GABRG2	5	161459546	161592542	-1.4079	0.78082	2.8456	8.5403e-05
WSB1	17	25586102	25650657	-1.3494	0.78352	-1.322	0.65951
NDUFA8	9	124859745	124932098	-1.4264	0.7846	-0.2813	0.27078
RAB11A	15	65983392	66194329	-1.4608	0.78856	0.44387	0.07982
ARHGEF7	13	111731906	111968084	-1.6567	0.79064	-0.28409	0.16329
BRWD1	21	40521102	40703485	-1.534	0.79172	2.5142	0.00016698
PSMB6	17	4664439	4711790	-1.4298	0.79235	-0.47132	0.33484
VDAC3	8	42214142	42273415	-1.3187	0.80069	-1.3285	0.77475
NELL2	12	44867058	45325631	-1.8439	0.80215	-0.71717	0.21572
ZER1	9	131457065	131544693	-1.4451	0.8087	2.6011	0.00033186
FABP5	8	82157598	82207012	-1.4131	0.81157	-2.128	0.92521
PPP2R1A	19	52658292	52740687	-1.5343	0.81546	0.16886	0.14311
NAPG	18	10490902	10562758	-1.4757	0.8193	-1.9039	0.85834
ARPC5L	9	127589409	127650003	-1.4778	0.82016	-0.53421	0.37476
LONRF2	2	100854753	100949195	-1.507	0.82039	-1.4357	0.6648
CCT5	5	10215033	10276524	-1.5584	0.82427	-3.0691	0.98488
EID1	15	49135083	49182380	-1.492	0.82527	-0.051096	0.22827
PKIG	20	43125426	43262888	-1.4991	0.82738	0.41851	0.11308
PDCD6	5	236736	363971	-1.623	0.82826	-0.79054	0.43307
LMO2	11	33845122	33923836	-1.5944	0.83152	-1.1927	0.59604
PTMS	12	6839682	6890116	-1.5693	0.83853	1.5228	0.010129
PHYHIP	8	22042222	22099854	-1.5941	0.83863	-0.16815	0.24174
CD59	11	33684807	33767991	-1.6393	0.83984	-1.2825	0.62046
TMEM205	19	11418452	11467194	-1.551	0.84199	1.2474	0.022735
NDUFA5	7	123142051	123208309	-1.5734	0.84474	-0.1384	0.2493
PODXL2	3	127313024	127401652	-1.6037	0.84475	-1.4702	0.73863
VCP	9	35021061	35083246	-1.5948	0.84661	2.6904	0.00020586
FAM3C	7	120953905	121046418	-1.6224	0.85394	1.0679	0.025903
CAB39	2	231542560	231695790	-1.7015	0.85692	-2.7803	0.9654
RAB2A	8	61394416	61546186	-1.659	0.86107	2.8237	0.00011011
MYH9	22	36642327	36794063	-1.8206	0.86533	-0.53309	0.28435
PNKD	2	219100115	219221516	-1.7346	0.87104	0.61134	0.064546
FEZ2	2	36743570	36883230	-1.8535	0.87237	-0.78731	0.37282
ABTB1	3	127356778	127409768	-1.7292	0.87438	-1.9328	0.87347
ICAM5	19	10365657	10417454	-1.7626	0.8746	0.51354	0.079293
NDUFC1	4	140153034	140233705	-1.747	0.87817	0.72498	0.053904
BIN1	2	127770603	127874931	-1.8805	0.88039	1.054	0.018447
SRSF11	1	70636365	70728735	-1.7036	0.88258	0.52727	0.11049
ASPHD2	22	26790239	26850981	-1.8171	0.88433	-1.5723	0.74962
PCSK2	20	17171752	17475223	-2.226	0.88679	0.44875	0.021441
PRKCG	19	54347444	54420906	-1.7965	0.88738	-0.77434	0.4766
TUBA4A	2	220079433	220152892	-1.7223	0.88801	0.88107	0.049974
C19orf53	19	13849982	13899276	-1.8097	0.88899	-1.5775	0.7655
GNAL	18	11653955	11895684	-2.1359	0.89547	-0.24479	0.1502
WDR1	4	10040963	10128573	-1.9365	0.89692	-0.049594	0.17035
CDK17	12	96637039	96804338	-1.9607	0.90163	-1.3791	0.66269
GAS7	17	9778926	10111868	-2.5089	0.90504	0.27289	0.022022
PKIA	8	79393374	79527502	-2.0017	0.9226	-1.5415	0.76158
KLHDC2	14	50199326	50259909	-2.0053	0.92273	1.1025	0.031713
ATP6V1A	3	113430866	113540903	-1.9138	0.92361	0.62476	0.075975
CDK5R2	2	219789377	219836876	-1.8922	0.92423	-0.299	0.39293
MLF2	12	6822170	6886641	-2.0477	0.92467	1.2252	0.018773
DYNLL2	17	56125776	56182897	-2.0633	0.93123	-3.0959	0.98878
COL25A1	4	109696877	110233813	-2.8736	0.93177	-0.86897	0.13196
CHL1	3	203279	461090	-2.4912	0.93726	0.35709	0.034626
GATM	15	45618322	45704525	-2.0401	0.93945	-0.81506	0.52824
DGCR9	22	18970347	19017761	-2.1611	0.94162	1.3242	0.014957
PSMC5	17	61869512	61919379	-2.0928	0.94603	0.61343	0.083014
ANXA11	10	81875645	81975328	-2.3447	0.94835	-1.9262	0.80914
CDC37	19	10466810	10540797	-2.2213	0.94854	-0.54763	0.39141
SERINC3	20	43089862	43160750	-2.1449	0.9529	0.52383	0.11944
SUB1	5	32496739	32614185	-2.4102	0.95889	-0.099145	0.1868
PIANP	12	6767958	6819966	-2.3311	0.96293	-0.70785	0.49753
AP1S1	7	100762678	100814877	-2.4526	0.96697	1.6418	0.0054241
MZT2B	2	130904310	130958302	-2.3207	0.96752	-2.8323	0.98267
SAP18	13	21679653	21733221	-2.5089	0.9694	-2.2954	0.91416
FBXO34	14	55703021	55838636	-2.4447	0.96993	1.2244	0.017108
ATP6V0E2	7	149535057	149587784	-2.4669	0.97175	0.40421	0.10518
SLC25A4	4	186029395	186081536	-2.6491	0.9795	-0.79606	0.46751
SLA	8	134013973	134125298	-2.8464	0.98412	-0.80806	0.40507
PJA2	5	108635410	108755695	-2.8448	0.98641	1.7927	0.0035019
CCDC47	17	61787610	61863711	-2.7701	0.9873	0.67234	0.065201
GABRD	1	1915780	1972192	-3.0746	0.99296	0.79818	0.043378

## Sheet: Table S3
Supplementary Table S3. MAGMA gene-wide association p-values and Z statistics for bipolar disorder and schizophrenia in genes with the top 1000 gene specificity scores for the subgranular zone of the dentate gyrus
Note: 55 genes were excluded from the analysis as they were not included in the Ensembl GRCh37 gene location file used by MAGMA
GENE	CHR	START	STOP	ZSTAT (bipolar disorder)	P (bipolar disorder)	ZSTAT (schizophrenia)	P (schizophrenia)
FADS2	11	61525452	61644826	6.3272	1.7756e-12	1.446	0.0085845
ADD3	10	111721126	111905323	5.5761	3.6112e-10	-1.8703	0.85053
SUMO2	17	73128408	73189078	5.3052	2.3116e-09	2.486	0.00047953
STARD7	2	96815597	96884563	4.8606	2.9652e-08	2.4918	0.00046253
YWHAE	17	1212566	1313672	4.5364	8.7815e-08	3.2632	8.5638e-06
SDC4	20	43918928	43987064	4.2521	5.2057e-07	0.5176	0.072126
NBL1	1	19932048	19994945	4.1715	8.5358e-07	0.21323	0.13513
QKI	6	163800032	164009628	3.9023	2.2195e-06	3.4223	5.3298e-06
MAPK3	16	30090426	30144827	3.9936	2.2253e-06	5.4989	7.4322e-11
COX8A	11	63707079	63754015	3.9606	3.7668e-06	3.2098	3.6483e-05
SNAP91	6	84227599	84429410	3.7979	4.1499e-06	4.5828	1.0768e-08
RBFOX1	16	6034095	7773340	3.0991	4.5655e-06	4.3365	1.0315e-10
THRA	17	38179543	38260120	3.799	5.3604e-06	0.81445	0.042958
HPCA	1	33316595	33374042	3.7847	6.0925e-06	0.38944	0.11844
CACYBP	1	174933300	174990851	3.7781	6.521e-06	2.9882	6.9424e-05
MMD	17	53434974	53509353	3.7117	7.1768e-06	2.0872	0.0012855
HSPD1	2	198316305	198391461	3.7375	8.4911e-06	6.1283	1.7651e-12
GNAS	20	57379773	57496247	3.587	1.1342e-05	-0.0052363	0.16156
CAMTA1	1	6810384	7839766	2.8494	1.2478e-05	-0.45226	0.058653
GNB2	7	100236154	100286797	3.627	1.3041e-05	2.6644	0.00024279
PSMD2	3	183981497	184036842	3.5658	1.6011e-05	0.66284	0.068938
CAMK2N2	3	183942001	183989251	3.6018	1.6538e-05	-0.47959	0.40084
LSAMP	3	115486235	117726095	2.8197	1.7199e-05	2.1706	1.6551e-05
EDIL3	5	83201373	83690611	3.07	2.597e-05	0.55081	0.021747
CADM2	3	84973132	86133579	2.6783	2.7886e-05	-0.35079	0.052987
ATP6V0B	1	44405159	44453967	3.4931	3.0568e-05	2.5404	0.00062841
RPL37A	2	217327912	217453903	3.3566	3.08e-05	0.033042	0.13528
KIF1A	2	241618181	241769725	3.3048	3.1827e-05	-0.57012	0.30481
TNR	1	175249330	175722906	2.7623	4.2221e-05	2.712	4.6816e-06
CDH13	16	82625408	83840204	2.5462	5.1988e-05	2.397	5.2326e-06
SYT4	18	40812843	40867615	3.2606	6.7174e-05	1.7904	0.0051716
DYNLRB1	20	33069214	33138762	3.1887	8.6394e-05	3.1798	2.8905e-05
PCLO	7	82348329	82802246	2.5497	9.9604e-05	3.1049	6.8931e-07
OCIAD1	4	48772229	48873834	3.1374	9.984e-05	0.90156	0.039223
TSPAN3	15	77301359	77386326	3.0851	0.00011937	-0.22282	0.25353
SOX2	3	181394714	181442221	3.0935	0.0001384	1.9801	0.0039865
MAP1LC3A	20	33099658	33158149	3.0585	0.00014443	2.8014	0.00013035
YPEL3	16	30068635	30118236	3.0402	0.00014831	4.715	1.3236e-08
MRFAP1	4	6606818	6654472	2.971	0.00017711	-0.31601	0.29991
SFPQ	1	35606979	35668749	3.1083	0.00019876	2.0113	0.0051898
LAMP1	13	113916556	113987987	2.8821	0.00023869	-0.18019	0.27051
GHITM	10	85864196	85923001	2.8644	0.00025349	0.58193	0.071914
NFIA	1	61295931	61938465	2.1896	0.00025558	1.21	0.00082819
NRXN2	11	64338646	64500660	2.8902	0.00027518	1.2374	0.020002
NRCAM	7	107753068	108107161	2.3305	0.0002833	1.9318	0.0002127
SYT13	11	45226852	45317870	2.8424	0.00028677	2.6623	0.00015326
TUBB3	16	89950573	90012500	2.8565	0.00029259	2.2408	0.00097304
GPM6A	4	176519085	176933815	2.3499	0.00031724	3.6712	7.0858e-08
TSPYL4	6	116536151	116585261	2.8292	0.00033001	0.64996	0.071034
YWHAH	22	32305447	32363590	2.7784	0.00034682	0.96056	0.033899
CADPS	3	62349022	62871054	2.0561	0.00036529	1.1133	0.0013334
PLEKHA2	8	38723753	38841428	2.6726	0.00042834	0.68077	0.047469
CAMK2G	10	75537259	75644343	2.7639	0.00046279	-3.1892	0.9914
DNAJC5	20	62491518	62577384	2.6984	0.00047493	1.1931	0.020214
NFIX	19	13071422	13219610	2.7172	0.00048231	1.9848	0.0019688
RPL13	16	89592065	89640950	2.7002	0.00055938	3.2019	2.7728e-05
AZIN1	8	103803585	103916092	2.624	0.00060335	1.2267	0.01716
NAPA	19	47955894	48028497	2.6702	0.00066303	-0.45348	0.36755
COMT	22	19894130	19967498	2.5325	0.00069599	0.11999	0.13341
RBX1	22	41312351	41379313	2.6291	0.0007198	3.6745	4.7049e-06
ST13	22	41185539	41263026	2.599	0.00076891	2.4412	0.0005665
H3F3B	17	73737515	73791974	2.5353	0.0008272	1.0214	0.031779
TSPYL1	6	116562741	116611066	2.5708	0.00087979	-0.33926	0.32481
MAPK1	22	22073789	22231970	2.4635	0.00088676	2.0886	0.0010979
FYN	6	111946535	112204655	2.2472	0.00092401	0.16951	0.066532
ALDOC	17	26865133	26914282	2.5023	0.00093959	-0.67673	0.47124
SLC32A1	20	37318105	37368015	2.5003	0.00096636	4.7873	5.6871e-09
YJEFN3	19	19592036	19658390	2.5846	0.0010256	6.3761	4.3815e-13
NDUFA13	19	19591545	19654285	2.5792	0.0010357	6.3765	4.7601e-13
MRPS21	1	150231289	150291414	2.5059	0.0010954	2.5261	0.00038656
EIF4A1	17	7441024	7492323	2.4545	0.0011571	-0.39932	0.33507
EDF1	9	139721571	139770738	2.4688	0.0012058	-0.26103	0.3044
UQCRB	8	97203148	97257862	2.4254	0.0013031	-0.8424	0.48866
PRKCA	17	64263754	64816861	1.6379	0.0015057	0.14134	0.018823
ATP2A2	12	110683561	110798898	2.4024	0.0015174	5.189	1.2119e-09
PTPRN2	7	157296750	158390480	1.5807	0.0016427	0.38804	0.0085094
COPE	19	18975323	19040206	2.334	0.0016584	1.1222	0.023619
KCNC2	12	75398857	75613648	2.173	0.0016883	1.4133	0.0057964
ANK2	4	113704265	114314896	1.5688	0.0017067	0.4851	0.0070405
TUBB2A	6	3118903	3167760	2.3871	0.0018624	0.98847	0.048222
TPM3	1	154092784	154177124	2.3235	0.0018949	2.715	0.00021056
SYN2	3	12010876	12242900	2.1793	0.0019156	1.8151	0.0022411
ATP1A2	1	160050549	160123381	2.2649	0.0019216	2.3642	0.00059154
NPTX1	17	78405948	78461643	2.2594	0.0019256	2.1827	0.0010183
HSP90B1	12	104288885	104357423	2.2408	0.0019522	1.6003	0.0054226
NDUFA2	5	139983325	140037370	2.3239	0.0019982	3.6034	4.3571e-06
RPL23A	17	27011411	27061377	2.358	0.001999	-0.58954	0.46023
TCF4	18	52854562	53342018	1.9537	0.0020417	6.7092	4.5636e-16
SLC6A1	3	10999410	11090933	2.2305	0.0020428	0.73938	0.044677
RPLP0	12	120599489	120649038	2.3274	0.0020646	-0.77472	0.51608
COX6A1	12	120840893	120888545	2.2658	0.0021026	-0.90021	0.52263
SYT1	12	79222773	79855788	1.6346	0.0021201	0.40169	0.013272
ASPH	8	62378116	62637155	2.0581	0.0021324	1.1908	0.0087263
UBXN6	19	4409996	4467819	2.2607	0.0021506	0.059818	0.16956
KIF21A	12	39652030	39847192	2.2586	0.0021539	3.1716	3.1423e-05
CHST1	11	45635427	45697172	2.3057	0.0021688	0.80186	0.054054
NCKAP1	2	183738843	183913586	2.1598	0.0024013	-0.49551	0.32967
DPYSL3	5	146735374	146899619	2.202	0.0024051	-0.38804	0.28
NISCH	3	52454134	52537087	2.3245	0.0024802	2.9494	0.000161
RPL9	4	39420744	39470568	2.191	0.0024883	1.1877	0.019375
COMMD6	13	76064350	76133575	2.2085	0.0025306	0.76335	0.055193
NDRG4	16	58461750	58557532	2.1599	0.0025962	3.0094	3.5157e-05
UQCRQ	5	132167252	132213723	2.2287	0.0027517	-1.3915	0.73139
DPP6	7	153549182	154695995	1.3771	0.0028483	0.85567	0.001971
DKK3	11	11949653	12041316	2.1043	0.0029497	0.64555	0.054701
MAPK8IP2	22	51004114	51062409	2.1258	0.0029549	2.0841	0.0015389
SSR3	3	156222929	156282973	2.0997	0.0033789	-0.27356	0.26611
SSPN	12	26239924	26462223	1.8408	0.0036038	0.5178	0.041519
PHPT1	9	139708176	139755488	2.1212	0.0037648	-0.55904	0.41838
SNAP25	20	10164478	10298066	1.9998	0.0038119	0.050026	0.14294
NSF	17	44633035	44844830	2.1493	0.0038957	4.2725	2.385e-07
DAG1	3	49471146	49583048	2.0754	0.0041103	1.8408	0.0031721
HES6	2	239111908	239159303	2.0429	0.0041263	1.2338	0.016504
KLC1	14	103993233	104177888	1.9506	0.0041749	4.7934	2.6899e-09
CCT2	12	69944114	70005350	2.049	0.0044936	1.1275	0.024335
CAMKV	3	49860421	49917655	2.0355	0.004653	2.597	0.0002753
EIF5	14	103764881	103821362	1.9853	0.0047749	4.5073	3.5945e-08
SHISA6	17	11109580	11477380	1.5088	0.0047914	1.1146	0.0030901
NPTN	15	73817355	73936475	2.0085	0.0050609	0.76062	0.054425
DYNLL1	12	120872653	120946296	1.9486	0.0054358	-0.34505	0.30497
CLTC	17	57662219	57783671	2.0026	0.0055347	-1.0681	0.62563
RHOA	3	49361578	49460431	1.9769	0.0055488	2.1617	0.0012879
RPL12	9	130174953	130223684	2.0238	0.0055774	2.5543	0.00042808
FAM167A	8	11243972	11342224	1.8178	0.0056087	0.1984	0.09639
NCAN	19	19287782	19373042	1.9211	0.0058201	3.6884	2.8074e-06
PSD2	5	139140406	139234051	1.9369	0.0059189	0.65593	0.062788
RPL8	8	145980150	146027972	2.0163	0.0060731	0.37037	0.099049
SLC2A13	12	40113823	40509891	1.5124	0.0063918	-0.87641	0.2997
ATP6V0D1	16	67436917	67525140	2.0312	0.0065267	2.9715	0.00021823
TMEM59L	19	18683240	18741849	1.8512	0.0069812	-0.34322	0.28365
KCNJ10	1	159972257	160050038	1.8184	0.0073355	1.6587	0.0047813
NEFL	8	24773468	24824624	1.8882	0.0073932	-0.13169	0.25155
ATP6V0C	16	2528871	2580219	1.8472	0.0074543	0.35618	0.1384
CDIP1	16	4525676	4598829	1.883	0.0075694	3.3927	1.5345e-05
GNB1	1	1681729	1832495	1.8094	0.0077413	0.74289	0.047596
CPNE6	14	24505046	24557309	1.8053	0.0077579	1.2187	0.019189
NDUFB2	7	140355577	140432590	1.9152	0.0077598	-0.38169	0.39552
RCN2	15	77188960	77252601	1.8361	0.0078912	-0.12476	0.23749
HNRNPA1	12	54638977	54690872	1.8408	0.0080047	1.4179	0.015043
GRIA2	4	158090334	158297227	1.7556	0.0080993	0.7497	0.045114
CTNND2	5	10936952	11914155	1.0238	0.0083354	0.37955	0.0081433
SEZ6L2	16	29847480	29920868	1.8169	0.0084315	2.1001	0.0018836
GABARAPL2	16	75565249	75621779	1.8036	0.0087788	-0.19516	0.27907
SALL2	14	21954232	22015350	1.7338	0.0088104	-0.1965	0.22764
NRXN1	2	50110643	51269674	1.0978	0.0089665	2.3479	1.0322e-05
PLCD3	17	43151335	43220721	1.7374	0.0092454	2.255	0.00083616
RPL27A	11	8668958	8746306	1.7321	0.0093605	-0.62861	0.39591
TMEM160	19	47514165	47561888	1.7274	0.0094157	0.63484	0.06298
PTPRT	20	40666392	41828610	0.98559	0.0096259	2.218	1.1194e-05
NUCKS1	1	205646947	205729404	1.7364	0.0096519	1.6411	0.0056023
PREPL	2	44508420	44599001	1.7424	0.0098598	-1.3931	0.67355
OLFM1	9	137932268	138023025	1.6136	0.0098801	-0.16489	0.17224
FABP7	6	123065620	123115219	1.7132	0.010074	1.7692	0.0040129
PRKAR1B	7	553834	777287	1.4783	0.010186	-0.013418	0.084367
SLC1A3	5	36571457	36698436	1.6266	0.010539	0.0058778	0.15207
ITPKB	1	226784391	226937024	1.6511	0.010619	3.2644	9.3935e-06
MLLT11	1	150995234	151050970	1.7087	0.011112	1.5884	0.0087256
NDUFC2	11	77744350	77801265	1.7021	0.011245	2.5406	0.00031854
G3BP2	4	76532966	76659709	1.6523	0.011716	-1.1276	0.59368
SUMO3	21	46190532	46248694	1.6592	0.012075	-0.89964	0.50979
MPP6	7	24577887	24743812	1.5813	0.012425	2.4152	0.00045233
HNRNPK	9	86547998	86605569	1.6646	0.012774	1.5456	0.0081711
NDUFB7	19	14641890	14692874	1.6125	0.012832	2.6184	0.0002069
CKB	14	103950996	103999448	1.6824	0.01291	3.1455	3.6661e-05
RTN1	14	60027694	60347684	1.4096	0.012975	3.5619	6.7768e-07
C1QL1	17	43002061	43055439	1.6163	0.013107	-0.9528	0.54375
NFIB	9	14046842	14408982	1.3435	0.013204	0.55799	0.029203
GABRB3	15	26753693	27194686	1.0088	0.013885	1.9528	0.00010748
TMBIM6	12	50066508	50168717	1.7043	0.014199	2.0932	0.0025823
RPL29	3	51992616	52039958	1.6007	0.01429	0.84146	0.065338
HNRNPA0	5	137052075	137100039	1.6065	0.01434	2.3604	0.00073017
NTSR2	2	11763304	11820290	1.5567	0.01443	-0.34689	0.28263
RPL13A	19	49955811	50005565	1.6119	0.014895	2.2752	0.00099789
FTO	16	53702875	54165853	1.0058	0.014961	-1.6851	0.46491
NRXN3	14	78673734	80340762	0.8317	0.01531	0.69671	0.003666
KIFAP3	1	169855467	170064349	1.4564	0.015816	0.88847	0.030887
CRHBP	5	76213538	76286983	1.5064	0.016227	0.32834	0.10998
HEPACAM	11	124754089	124816308	1.5071	0.01711	-0.43998	0.32779
PHYHIPL	10	60901350	61017534	1.606	0.017346	-0.15138	0.30051
NRGN	11	124574742	124627106	1.5097	0.017446	6.1025	1.9831e-12
RCAN2	6	46153475	46469709	1.3382	0.017512	-0.50181	0.23
RPL19	17	37321536	37370980	1.4788	0.018417	1.3774	0.013645
CTNNB1	3	41201328	41311587	1.5252	0.018572	0.2527	0.11639
GRIA1	5	152834175	153203429	0.93645	0.018687	0.44526	0.014482
PPIA	7	44801279	44874163	1.485	0.018986	2.2615	0.0010243
EIF4B	12	53364942	53445993	1.5058	0.019219	-0.61752	0.43554
TPPP3	16	67388712	67437438	1.625	0.019666	2.7497	0.00049481
MAP1A	15	43768156	43833818	1.5503	0.01969	4.8986	9.2722e-09
H2AFV	7	44831390	44897682	1.4762	0.020106	2.185	0.001503
BASP1	5	17030707	17286943	1.1278	0.020648	-0.079371	0.096896
CHCHD2	7	56134262	56184269	1.4389	0.020939	0.29068	0.12153
YWHAZ	8	101893753	101975616	1.4413	0.021019	0.56077	0.072663
ARL4C	2	235366685	235415697	1.4058	0.021676	1.2072	0.017535
AGT	1	230803269	230860043	1.4014	0.02194	0.70878	0.054473
RPS11	19	49964622	50012946	1.4679	0.021998	2.368	0.00077472
RTN4	2	55164325	55349757	1.2319	0.022067	1.9208	0.0010639
EIF4G2	11	10783597	10840657	1.4089	0.022081	-1.2389	0.65552
PPP1CB	2	28939506	29035806	1.4434	0.022172	2.2226	0.0009942
ARNT2	15	80661692	80900278	1.2072	0.022209	1.0123	0.01177
RGMA	15	93551636	93642433	1.3384	0.022479	-0.15596	0.18719
RPS5	19	58862767	58916173	1.4181	0.022811	0.34977	0.11976
B2M	15	44968675	45021075	1.4663	0.022951	0.48103	0.12824
CAMK2B	7	44221749	44384176	1.2789	0.023595	0.40265	0.06962
RPL14	3	40463783	40513861	1.5231	0.023679	-0.23305	0.32737
CPLX2	5	175188313	175321023	1.3108	0.023829	0.51697	0.06584
TOMM20	1	235237651	235302251	1.4064	0.024306	-1.0404	0.58999
MTCH1	6	36900917	36964074	1.3354	0.024494	-0.83193	0.46097
C6orf62	6	24670089	24731064	1.3495	0.024914	2.2555	0.00074304
TNC	9	117747806	117890536	1.2386	0.025032	-0.48909	0.27623
AGPAT3	21	45250067	45416417	1.237	0.025619	0.37911	0.069938
FIBIN	11	26980628	27028630	1.388	0.026078	0.44537	0.1166
CTSD	11	1738982	1795222	1.3755	0.026423	-0.26079	0.27501
CDK2AP1	12	123710528	123766881	1.3877	0.026782	6.1368	1.794e-12
PEG3	19	57286445	57362096	1.3391	0.027214	0.91165	0.03549
CFL1	11	65555493	65639497	1.3109	0.027293	1.7521	0.0042695
STXBP6	14	25243862	25529503	0.96725	0.027725	-0.59745	0.22015
SPRYD3	12	53423388	53483204	1.3341	0.027853	-0.31072	0.31909
GSTM3	1	110241554	110294384	1.3124	0.028117	-1.1142	0.60699
RAN	12	131321424	131372223	1.3147	0.029277	0.038937	0.20075
KCNIP2	10	103550731	103613677	1.3304	0.029308	1.4921	0.012066
AP2M1	3	183857477	183911879	1.3077	0.029418	-0.73887	0.4591
S100A13	1	153556263	153616568	1.2649	0.031341	-0.82411	0.49427
HSPB1	7	75896861	75943612	1.2651	0.03157	-0.20519	0.264
PSMB4	1	151337010	151384420	1.2627	0.031634	2.5402	0.00035019
CX3CR1	3	39269985	39333226	1.2067	0.032698	-0.33866	0.26303
CXCL14	5	134871373	134924969	1.2434	0.033033	-0.966	0.56002
SNRPN	15	25033794	25233870	1.0203	0.033088	0.47319	0.044349
PGAM1	10	99150917	99203198	1.2735	0.033536	0.32619	0.13362
GAPDH	12	6608093	6657537	1.2576	0.033666	-0.3616	0.29182
HCFC1R1	16	3037621	3084287	1.2355	0.033921	-1.7715	0.79298
MXRA7	17	74633633	74717098	1.2024	0.034089	0.99247	0.029491
TSC22D1	13	44972655	45161283	1.217	0.034304	-0.10017	0.19759
NACA	12	57071212	57135412	1.2416	0.034687	-0.38912	0.33699
YWHAG	7	75921116	75998348	1.2142	0.0355	0.16367	0.14607
SPARCL1	4	88359487	88462213	1.1649	0.035975	1.0431	0.022464
CELF2	10	11012259	11388674	0.69851	0.036065	0.54355	0.016527
PRKCE	2	45843484	46425129	0.38932	0.0374	0.18101	0.013788
SLIT1	10	98722795	98955677	1.0138	0.037459	-0.87016	0.39016
MTRNR2L1	17	21987437	22033991	1.2019	0.03754	-2.1012	0.89215
NAP1L1	12	76403670	76488813	1.1711	0.037585	1.5104	0.0075288
SLC8A2	19	47896274	47985425	1.1724	0.037827	1.2261	0.018637
PTGES3	12	57022127	57092159	1.239	0.037996	-0.24754	0.28687
RPL4	15	66755355	66826870	1.1934	0.038099	-1.8777	0.85772
DDX17	22	38844445	38913665	1.1802	0.038265	0.84821	0.043331
CALB1	8	91035836	91117703	1.2084	0.038829	0.69192	0.069838
METRN	16	730115	779655	1.1869	0.038837	1.1683	0.020825
MAP2	2	210253782	210608842	0.87713	0.038979	1.2854	0.0041531
CNTNAP2	7	145778453	148128090	0.45854	0.039432	1.2229	0.00070392
HNRNPDL	4	83308717	83361294	1.1668	0.039859	1.0124	0.032384
TSC22D4	7	100025982	100086902	1.2168	0.040588	0.33611	0.13998
CNN3	1	95327507	95402834	1.0957	0.041394	1.402	0.010385
ROMO1	20	34252194	34298906	1.2363	0.041433	-0.12825	0.30936
NDUFS5	1	39456990	39510308	1.1516	0.042122	1.3322	0.014446
RAB3C	5	57843048	58165213	0.72792	0.042364	2.9078	6.226e-06
C4orf48	4	2008689	2055697	1.1322	0.043839	0.21086	0.16327
NEBL	10	21033902	21473116	0.62502	0.044717	1.4241	0.0014669
UBA52	19	18647540	18698360	1.1394	0.045211	-0.89778	0.52632
NRN1	6	5963232	6017200	1.0649	0.045342	-1.1529	0.5935
SERF2	15	44034285	44104787	1.2001	0.045509	4.5251	9.3968e-08
GAP43	3	115307171	115450337	1.0083	0.046707	1.0149	0.020638
WBP2	17	73806780	73862588	1.0957	0.047218	0.93568	0.038853
RPS12	6	133100580	133148703	1.1362	0.047356	0.64067	0.084462
ANAPC11	17	79813666	79868867	1.1548	0.047819	1.3229	0.018751
PRDX5	11	64050560	64099283	1.058	0.048215	1.3075	0.016377
DNER	2	230187345	230589274	0.42975	0.04822	1.2675	0.0012064
TIMM8B	11	111920524	111967522	1.1039	0.048355	-1.0226	0.57561
PEA15	1	160140127	160195166	1.0366	0.048551	1.8883	0.0028174
RPS3	11	75075530	75143324	1.0533	0.048839	0.9056	0.037825
TMEFF2	2	192778769	193070435	0.87401	0.049337	1.3153	0.006515
SRI	7	87799433	87866308	1.0637	0.049705	0.35589	0.11985
RASGRF2	5	80221491	80535975	0.72008	0.050204	0.13709	0.062468
KIF3C	2	26114471	26215618	1.0193	0.050532	-0.2198	0.24459
BHLHE41	12	26237959	26288060	1.0249	0.05091	1.0254	0.031914
PTGDS	9	139836956	139889887	1.0556	0.050933	-0.4525	0.33406
STMN3	20	62236061	62294780	1.0153	0.051618	1.7685	0.0040283
ARF1	1	228235361	228296912	1.0794	0.052351	-2.5356	0.96419
ARL6IP5	3	69099095	69165217	1.0212	0.052707	-1.2309	0.60143
NPM1	5	170779120	170848141	1.0319	0.053093	2.2167	0.0010271
RUFY3	4	71534921	71683032	1.1939	0.053519	-1.3592	0.75611
EEF1A2	20	62084366	62140505	0.97071	0.053525	4.0429	3.4988e-07
PITPNC1	17	65338575	65703372	0.72121	0.05388	2.3678	8.6318e-05
COX5B	2	98227503	98274846	1.0723	0.054192	0.89454	0.049221
RAB3A	19	18272594	18324884	1.0047	0.055643	0.21452	0.14372
MAF	16	79584740	79644611	0.94991	0.0557	-0.86746	0.47676
PIN1	19	9910933	9970358	1.0079	0.055754	0.85355	0.048721
ALDH1A1	9	75480578	75705358	0.88035	0.056922	-2.0541	0.83906
UBB	17	16249112	16296059	1.0299	0.057399	-0.46204	0.38179
NTRK2	9	87248466	87648505	0.53735	0.057436	-1.5113	0.5042
PAIP2	5	138642276	138715406	1.0088	0.057519	0.39972	0.11049
LDHA	11	18380935	18439972	0.98478	0.057609	-0.83	0.49401
KCNQ3	8	133098108	133503200	0.33472	0.057719	1.2829	0.00097679
SCN3B	11	123464895	123535952	0.92646	0.058003	0.28003	0.10324
TUBB2B	6	3189495	3241964	1.0053	0.058128	-0.055885	0.25153
GABARAP	17	7108333	7156089	0.99821	0.058212	2.4478	0.00061672
DAAM2	6	39725142	39882648	0.83195	0.05951	-2.4934	0.90786
PRKACB	1	84508745	84714181	0.9088	0.059845	0.46032	0.077666
RPS27A	2	55424039	55472989	0.96019	0.060857	-0.51701	0.37291
OS9	12	58052738	58125340	0.97605	0.061828	0.58078	0.078294
SLC17A7	19	49897658	49955617	0.925	0.061922	-1.1409	0.60048
VAMP2	17	8027467	8076864	0.9514	0.062063	0.44305	0.10845
MAP2K1	15	66644155	66794650	0.87069	0.062292	-2.0277	0.85419
NCDN	1	35988074	36042875	1.0909	0.062338	2.226	0.0025427
SHISA4	1	201822808	201871434	0.95674	0.06249	0.64414	0.075605
DCTN1	2	74553281	74629214	1.0543	0.064102	-2.4238	0.96588
PPP3CB	10	75161186	75265782	1.1123	0.064321	-0.065559	0.3307
UQCRFS1	19	29663173	29714448	0.92458	0.064614	-0.77597	0.46271
VAPA	18	9878999	9970018	0.88214	0.064741	-0.32502	0.27827
GADD45GIP1	19	13029972	13078050	0.93472	0.065579	1.8773	0.0033987
PPFIA2	12	81617045	82163332	0.36133	0.065616	-0.54671	0.13854
PPP1R1A	12	54934171	54992443	0.89384	0.065951	1.2137	0.015978
SFXN5	2	73134165	73312747	0.87797	0.066125	3.5745	3.068e-06
CTBP1	4	1170236	1253741	0.87965	0.066963	1.6134	0.0051471
GABRA1	5	161239197	161336975	0.88084	0.067376	0.31728	0.10986
ATP6V1H	8	54593117	54766118	1.0074	0.067839	-0.068872	0.25807
DMTN	8	21871506	21950038	0.87062	0.068035	-1.9777	0.8575
DDAH1	1	85749164	86053933	0.59986	0.068187	1.7679	0.00085649
RPS13	11	17060936	17109334	0.90446	0.068873	2.9859	5.4727e-05
RPH3A	12	112973184	113346686	0.67204	0.069214	-0.081661	0.11644
MDH1	2	63780743	63844331	0.93489	0.069519	-2.5307	0.95549
PSD	10	104127376	104191296	0.8724	0.070079	0.88246	0.044855
ATP1B2	17	7514945	7571086	0.89506	0.070662	-0.0031273	0.20024
DCLK1	13	36310478	36715443	0.28448	0.070835	0.25224	0.02621
ACSL6	5	131107683	131357936	0.84724	0.070963	-0.59215	0.3565
EEF1B2	2	206989309	207037652	0.91148	0.072459	1.6139	0.0074202
CHCHD10	22	24073021	24120630	0.83836	0.074405	1.1663	0.021979
MEF2C	5	87978975	88209922	0.74998	0.074629	2.9592	3.1891e-05
CLSTN2	3	139619027	140306239	0.082869	0.075352	-0.79222	0.11527
DTNA	18	32038254	32481808	0.46126	0.075903	1.1696	0.0054722
MAP1B	5	71368061	71515395	0.75369	0.076611	-0.45048	0.26725
WDR83OS	19	12743885	12792170	0.82617	0.076806	0.43578	0.09281
ARHGDIG	16	283726	343003	0.81548	0.077118	-2.0059	0.86785
SDC3	1	31307314	31391608	0.78753	0.077207	0.5948	0.060463
HK1	10	70994740	71171638	0.64373	0.077213	-1.3815	0.58453
C1QB	1	22944255	22998031	0.83939	0.077577	-0.65496	0.40781
PFN2	3	149647691	149778575	0.80006	0.078356	-0.69776	0.40847
THY1	11	119253090	119305695	0.90626	0.078443	0.29365	0.15364
PARK7	1	7979351	8055565	0.82867	0.078923	-1.3448	0.68556
RPS15A	16	18757617	18811705	0.84806	0.079074	-0.45711	0.36351
SIRPA	20	1840154	1930543	0.74539	0.079874	2.4126	0.00030336
FAM168A	11	73076532	73319234	0.79185	0.080277	2.0263	0.0018145
ACOT7	1	6289329	6464451	0.69489	0.080971	-0.81063	0.42839
RAC1	7	6379154	6453608	0.78469	0.081033	-0.20641	0.2345
GPRC5B	16	19833616	19907489	0.80014	0.081117	0.62223	0.071943
ABR	17	871758	1142315	0.41968	0.081728	-0.63882	0.20536
GMFB	14	54906202	54965914	0.89144	0.083158	-1.3707	0.76864
COX5A	15	75177132	75240509	0.82049	0.083723	0.95762	0.038434
ARL6IP1	16	18767991	18823000	0.81126	0.084358	-0.44668	0.35343
CUEDC2	10	104148002	104202418	0.7772	0.084423	1.1875	0.023018
PTMA	2	232536605	232588251	0.77898	0.085015	0.14471	0.16742
NDUFA4	7	10936578	10989883	0.76859	0.085318	0.57416	0.068159
A2M	12	9185260	9278825	0.78927	0.085922	-0.66823	0.42645
COX6C	8	100850428	100916290	0.84755	0.086414	1.4518	0.016578
SLC12A5	20	44615356	44698784	0.74107	0.086993	1.1219	0.018322
ITGB8	7	20335325	20465377	0.64543	0.087206	0.82359	0.029315
DNM1	9	130930658	131027527	0.74899	0.087302	1.7271	0.0047407
ENHO	9	34486038	34533039	0.77269	0.087351	-0.099675	0.24131
YWHAB	20	43479317	43547173	0.81596	0.08872	2.4832	0.00049418
ERH	14	69811848	69875344	0.73607	0.090561	-1.2432	0.64078
UQCRH	1	46734303	46792448	0.75978	0.090564	-1.995	0.88403
NSG1	4	4314867	4430785	0.59852	0.092112	0.785	0.029245
VIM	10	17235258	17289592	0.70007	0.096008	1.2567	0.01484
B3GAT2	6	71531382	71676741	0.63023	0.096079	1.0929	0.018669
AP2S1	19	47306393	47364249	0.67257	0.096729	0.62916	0.062803
MYL6	12	56516945	56567280	0.72781	0.097379	-0.25336	0.31326
NAPB	20	23320159	23412125	0.69614	0.097474	-2.0679	0.88279
MAP4	3	47857182	48140769	0.72377	0.097541	0.75976	0.046941
CNRIP1	2	68476303	68557183	0.66444	0.098237	1.2308	0.015833
APBB1	11	6381355	6450644	0.67442	0.098321	-1.184	0.62583
NDUFB10	16	1974509	2021976	0.66416	0.098666	0.11391	0.15475
ZFAS1	20	47859715	47915797	0.70416	0.09893	0.57862	0.073429
SNTA1	20	31960761	32041698	0.73429	0.099463	-1.1038	0.59564
RPS2	16	1977053	2024861	0.66177	0.10019	-0.39066	0.31195
PSAT1	9	80877059	80955009	0.64396	0.10025	-1.7839	0.80332
PINK1	1	20924948	20988004	0.66955	0.10027	-1.1982	0.62175
GOLIM4	3	167691465	167823763	0.64793	0.10068	-0.39943	0.30094
CNBP	3	128853327	128912765	0.76573	0.10097	1.4793	0.016319
TUBA1B	12	49486565	49535180	0.77679	0.10218	-0.81642	0.54893
SLC7A14	3	170142372	170313863	0.5972	0.10243	0.43001	0.071615
PADI2	1	17358256	17455948	0.60817	0.10251	0.91786	0.027387
NR2F1	5	92884043	92940321	0.71929	0.1028	0.97202	0.043978
RPS16	19	39888847	39936588	0.66057	0.1036	1.919	0.0029656
KIF5A	12	57908781	57990415	0.69128	0.10419	0.7304	0.058305
SNHG9	16	1979960	2025510	0.64588	0.10464	-0.60073	0.39731
CELF4	18	34788010	35156000	0.33656	0.10483	-0.083258	0.09365
TIAM1	21	32455734	32942290	0.087461	0.10505	0.66969	0.0060989
COX4I1	16	85797239	85850650	0.71842	0.10642	2.4537	0.00070506
LANCL1	2	211260973	211352376	0.67742	0.10707	0.41312	0.099099
APMAP	20	24908561	24983615	0.65136	0.10724	-0.0062494	0.18998
CAMK2N1	1	20773884	20822713	0.64255	0.10874	0.69554	0.063047
SRP9	1	225930531	225988168	0.61255	0.10896	0.84189	0.041393
KCTD12	13	77419312	77470540	0.63317	0.10948	0.89133	0.038235
PTOV1	19	50318992	50374001	0.64226	0.11041	-0.77876	0.47628
PCP4	21	41204243	41311322	0.47808	0.11091	-1.4542	0.63937
LY6E	8	144064399	144115249	0.6448	0.111	0.67671	0.061801
CNTN1	12	41051244	41476220	0.0096865	0.1128	-0.85736	0.19282
THOC3	5	175309876	175471683	0.60965	0.11335	1.1273	0.024435
PRKAR1A	17	66472921	66557460	0.58208	0.11342	-0.60407	0.38668
ZNF483	9	114252439	114350124	0.57535	0.11363	0.56735	0.067487
CLIP3	19	36470562	36534245	0.59017	0.11523	0.67802	0.063521
ARPC3	12	110837630	110898227	0.63816	0.11887	4.9629	5.6614e-09
MYL6B	12	56511040	56563431	0.62185	0.1193	-0.11218	0.27651
PSMA7	20	60676791	60728496	0.68131	0.12003	1.2603	0.027476
NPY	7	24288782	24341484	0.56424	0.12011	0.2344	0.12879
SCAND1	20	34506539	34557394	0.66052	0.12111	-0.76499	0.55376
SST	3	187351694	187398187	0.6174	0.12432	-0.82133	0.53553
TRAPPC5	19	7710729	7757744	0.53454	0.12496	-1.4462	0.70774
FAM168B	2	131770449	131861033	0.63447	0.12521	1.4619	0.016862
ETNPPL	4	109628196	109694210	0.57654	0.12802	-1.066	0.63319
CLSTN1	1	9754084	9894584	0.59443	0.1284	-1.0295	0.61029
MT1F	16	56656606	56704610	0.5023	0.12937	-2.0085	0.86423
CALY	10	135103927	135160475	0.61452	0.12982	-1.3648	0.73247
ZFAND5	9	74931341	74990163	0.52533	0.12994	-0.30128	0.27875
LGALS1	22	38036615	38085813	0.53712	0.13033	-2.094	0.89708
CSPG5	3	47568729	47632282	0.57412	0.13079	-0.061999	0.21659
SLC25A3	12	98952369	99005946	0.51494	0.13156	-0.73618	0.44758
EPB41L1	20	34644426	34830721	0.55144	0.13178	0.40643	0.11758
CALR	19	13014392	13065303	0.55448	0.1323	1.9681	0.0026216
RPL3	22	39673887	39726394	0.51797	0.1332	-0.17508	0.23403
NADK2	5	36157694	36252381	0.5168	0.135	-0.78254	0.44149
GFAP	17	42947376	43004305	0.50468	0.13529	0.019985	0.18701
PPP1R1B	17	37747993	37802879	0.54619	0.13534	2.8082	0.00018712
SEC11C	18	56771709	56836068	0.49267	0.13721	0.891	0.038396
LY6H	8	144204331	144252128	0.48078	0.13738	2.4368	0.00046838
COX7A1	19	36606824	36653771	0.46725	0.13802	0.63587	0.065678
MT1G	16	56665643	56711977	0.4543	0.14016	-2.0941	0.88012
HNRNPA2B1	7	26194547	26251149	0.55008	0.14081	-0.93062	0.55705
APOE	19	45374011	45422650	0.46174	0.14081	-2.444	0.93916
RNF11	1	51666943	51749127	0.60374	0.14395	0.19016	0.22726
PRDX1	1	45941708	45998719	0.53471	0.14559	-1.2092	0.67087
KIF1B	1	10235863	10451661	0.2684	0.1456	0.33538	0.068158
SLC18B1	6	133055509	133129701	0.44748	0.14851	-0.18851	0.26138
IFI27L2	14	94559116	94606590	0.42896	0.14875	-1.438	0.70015
FRRS1L	9	111857573	111939571	0.39488	0.14951	1.4533	0.0088623
C9orf16	9	130887539	130936207	0.46192	0.14977	0.23073	0.15237
LRP1	12	57487276	57617134	0.41703	0.14997	3.2798	1.2461e-05
YWHAQ	2	9689101	9781143	0.41556	0.15004	-0.070787	0.20198
RPL23	17	36969118	37020096	0.4381	0.15029	1.8579	0.0031671
TNS3	7	47279752	47632156	0.097681	0.15055	-1.6355	0.58722
PPP3CA	4	101909566	102279435	0.11162	0.15388	1.4951	0.0024315
NEGR1	1	71826623	72758417	-0.35252	0.15438	3.288	6.7653e-08
RPS27	1	153928235	153974626	0.4158	0.15481	4.0129	5.9041e-07
KLHL2	4	166093770	166254308	0.37642	0.15553	3.5005	2.9736e-06
MLC1	22	50462820	50534331	0.35668	0.15563	0.29079	0.11108
GSTM5	1	110219864	110328050	0.36939	0.15705	-0.90577	0.48833
LINC00844	10	60724386	60771303	0.42102	0.15741	-0.25308	0.27771
RPL7	8	74167506	74218024	0.39503	0.15859	1.1456	0.022076
TMSB10	2	85097749	85143795	0.48159	0.15935	-0.56524	0.44186
CAPNS1	19	36595477	36651255	0.37621	0.15946	0.11027	0.16226
CAPZA2	7	116416124	116572103	0.36397	0.15985	0.15867	0.13208
RPL28	19	55861713	55924612	0.37415	0.15995	1.6115	0.0063801
GRIN1	9	139997842	140073207	0.39855	0.16065	-0.36693	0.29173
UBL5	19	9903568	9950791	0.43245	0.16131	0.60398	0.088551
TUBA1A	12	49543579	49593107	0.50137	0.1614	-0.93482	0.58276
HMGN2	1	26763941	26812463	0.40693	0.16141	-0.82755	0.51488
MIF	22	24201191	24247414	0.36545	0.16179	-0.49536	0.34269
ABAT	16	8733422	8888432	0.13048	0.16261	-0.14037	0.12193
RPL38	17	72164721	72216794	0.34735	0.16463	0.34576	0.094379
ALDH2	12	112169691	112257782	0.46258	0.16621	-0.13718	0.28269
TMA7	3	48446667	48495616	0.46593	0.16689	-1.9859	0.88358
CLDN10	13	96050858	96242013	0.095869	0.16885	-0.29384	0.16178
CLTA	9	36155853	36314778	0.23715	0.17274	0.84607	0.028437
ATP6V1E1	22	18039902	18121584	0.30523	0.17399	-1.4713	0.70353
RAB31	18	9673162	9872548	0.072104	0.17473	-0.9819	0.36674
SORL1	11	121287912	121514402	0.22725	0.175	0.59757	0.046056
ADD1	4	2810584	2941803	0.28549	0.1758	0.63659	0.054552
MAST3	19	18173603	18272502	0.28082	0.17763	-0.13055	0.20133
DAPK1	9	90077143	90333548	-0.027154	0.17877	-0.99201	0.33977
SCAMP5	15	75214560	75323837	0.29531	0.18338	1.4806	0.0089258
CPE	4	166247346	166429472	0.031871	0.18355	-0.17538	0.13688
NPPC	2	232751530	232801113	0.30714	0.18447	-1.5533	0.76231
USP22	17	20867910	20957073	0.29205	0.1856	1.1638	0.019336
HIF1A	14	62127231	62224976	0.33183	0.18662	-0.62704	0.43682
PABPC1	8	101663044	101745037	0.24284	0.18849	0.35385	0.096462
SCG3	15	51938550	52023223	0.28548	0.1897	0.007989	0.17586
NGRN	15	90773891	90826463	0.31283	0.19116	0.015254	0.20415
DBI	2	120089497	120140126	0.3008	0.19127	-0.44066	0.34118
SEC62	3	169649423	169726161	0.3051	0.1916	1.4535	0.011928
NAA38	7	117789086	117842878	0.36849	0.19191	-0.26753	0.3193
USF2	19	35724881	35780724	0.29327	0.19224	0.86739	0.043442
MTRNR2L8	11	10494434	10540723	0.24492	0.1923	-0.53132	0.35083
GAD2	10	26470236	26603487	0.24432	0.19279	-0.769	0.45102
NDUFB4	3	120280156	120331347	0.31907	0.1931	1.2264	0.022997
OPA1	3	193275933	193425612	0.20999	0.19313	-0.43846	0.29252
MPRIP	17	16910859	17130993	0.1508	0.19354	0.38349	0.081591
ZYG11B	1	53157126	53303014	0.25514	0.19497	-0.63301	0.36228
RPS21	20	60927172	60973576	0.23986	0.19751	0.26939	0.12788
MT1X	16	56681336	56728108	0.22161	0.1979	-1.4743	0.71043
FGFR3	4	1760034	1820599	0.22763	0.19972	-1.0382	0.55674
SOD1	21	32996935	33051244	0.30379	0.20001	0.20112	0.18003
FAU	11	64853100	64899945	0.27893	0.20084	-0.99072	0.58226
CXXC5	5	138991884	139073467	0.28016	0.20111	4.585	2.3027e-08
NAP1L5	4	89582066	89629386	0.26488	0.20411	-0.99177	0.59417
SFRP2	4	154666744	154720272	0.25535	0.20456	2.7802	0.00016829
SNX3	6	108497426	108592464	0.26958	0.20483	1.4885	0.010789
GLUD1	10	88775243	88864623	0.20624	0.20674	-0.7679	0.44331
PSMB5	14	23450752	23514439	0.21458	0.20724	0.94277	0.036857
PCBP1	2	70279585	70326332	0.37306	0.20769	0.19152	0.23138
RTN3	11	63413918	63537363	0.30366	0.20819	2.4795	0.00069995
EMX2	10	119266955	119319056	0.21636	0.20825	-1.1152	0.59237
RPL34	4	109506722	109561568	0.254	0.20911	-0.35605	0.32954
GABARAPL1	12	10330057	10385727	0.16697	0.21102	-0.047584	0.19053
TPT1	13	45876008	45925505	0.19349	0.21184	-0.83636	0.48562
JUN	1	59211465	59259785	0.21379	0.21195	-0.14457	0.25938
DDB1	11	61031923	61120068	0.2283	0.21466	0.82881	0.064346
HPCAL4	1	40109320	40167361	0.1768	0.21533	1.1153	0.022944
PSMD8	19	38830176	38884464	0.23354	0.21553	0.2247	0.1629
IL6ST	5	55195923	55300821	0.17519	0.21649	-0.39889	0.31186
RHOB	2	20611835	20659200	0.15318	0.21735	-0.59852	0.38374
ENTPD2	9	139907550	139958497	0.20606	0.21985	-1.2942	0.67287
H1FX	3	128998615	129045120	0.30485	0.22194	2.8921	0.00021946
SERBP1	1	67838493	67906098	0.20348	0.22327	0.24339	0.13863
CDK5R1	17	30778637	30828274	0.17231	0.22676	3.6068	4.9476e-06
SLC24A3	20	19158290	19713581	-0.56809	0.22686	-0.004972	0.025229
OGFRL1	6	71963506	72028653	0.18092	0.23044	0.27504	0.13837
HPCAL1	2	10408015	10577743	-0.080776	0.23053	-1.3818	0.55778
SLC7A11	4	139050251	139173503	0.089181	0.23069	-0.0074497	0.15549
CAPRIN1	11	34038230	34132703	0.17699	0.23201	2.8042	0.00016348
BAALC	8	104117938	104252533	-0.018268	0.23225	0.32875	0.079389
SYT11	1	155794300	155864990	0.19042	0.23283	0.27373	0.1501
CORT	1	10474776	10521959	0.15888	0.2342	-0.44386	0.33681
PPT1	1	40503379	40573375	0.13198	0.23871	-2.0193	0.88925
CST3	20	23573534	23629110	0.22365	0.23933	-0.40864	0.37691
CREG2	2	101927013	102014057	0.13009	0.23962	-0.13483	0.24554
RRAGA	9	19014372	19061019	0.10637	0.24168	1.1175	0.023655
PEBP1	12	118538663	118593389	0.09957	0.24221	1.2342	0.017835
NRP2	2	206511714	206672857	0.033505	0.2423	0.11539	0.12123
RPS24	10	79758518	79826570	0.17097	0.24407	0.88803	0.050543
CD81	11	2362407	2428649	0.12303	0.24429	-1.0722	0.60039
HMGB1	13	30997884	31201734	-0.0032575	0.24447	0.067988	0.12096
POLR2L	11	802356	852545	0.093746	0.24462	0.015175	0.1867
SPOCK2	10	73783793	73858790	0.086793	0.24509	-1.1415	0.59019
GRIA4	11	105445721	105862819	-0.20362	0.24642	0.21108	0.048768
ID4	6	19802617	19850915	0.06011	0.24668	1.657	0.0056285
NPDC1	9	139898922	139950655	0.1075	0.247	-0.95834	0.54265
CD44	11	35125417	35263949	-0.041156	0.24717	-3.1837	0.98226
PTPRA	20	2809830	3029722	0.010979	0.24732	1.171	0.014617
RNASEK	17	6880736	6927851	0.11641	0.24858	-0.96945	0.56509
SERPINE2	2	224804829	224914036	0.02262	0.24987	-1.237	0.60207
UQCR10	22	30128358	30176402	0.11719	0.25065	1.2378	0.018875
ZFR	5	32319456	32454867	0.0049252	0.25211	-1.2827	0.61908
RPL11	1	23983269	24032915	0.094224	0.25213	-2.3211	0.91927
H3F3A	1	226214552	226269702	0.11939	0.25217	0.92967	0.041672
ARHGAP5	14	32510320	32638934	0.041071	0.25317	0.23497	0.13018
VDAC1	5	133272606	133350824	0.066494	0.2537	-1.1233	0.61069
PLEKHB1	11	73322223	73383864	0.070769	0.2541	0.90815	0.041509
HTRA1	10	124186041	124284424	-0.011652	0.25712	0.84846	0.035591
ENC1	5	73888234	73947249	0.082128	0.25756	-2.3867	0.94716
DSTN	20	17515508	17600564	0.035695	0.25844	-1.2423	0.63772
RPS7	2	3587795	3638509	0.047283	0.25953	-0.51126	0.37435
SLC9A3R1	17	72709791	72775492	0.040399	0.25981	0.59652	0.072785
NACC2	9	138863383	138997131	-0.06959	0.26035	-0.39412	0.23488
HIGD1A	3	42763669	42856023	0.056348	0.26093	-1.2574	0.64544
VSTM2L	20	36496499	36583752	0.0045452	0.26149	1.4733	0.0075066
SNRPD2	19	46155712	46205827	0.046932	0.26333	-0.39587	0.33588
STMN2	8	80488049	80588410	0.0020882	0.26471	-0.64685	0.38391
ARL8B	3	5128905	5232596	-0.019858	0.2666	-0.96188	0.5077
OST4	2	27258340	27304641	0.076222	0.26689	3.3413	1.7471e-05
EEF2	19	3941054	3995467	0.014426	0.26701	-1.8958	0.84992
CDC42EP4	17	71244763	71318314	-0.014227	0.2675	-1.3344	0.6566
SCG5	15	32898877	32999299	-0.018381	0.26782	-0.13992	0.20527
PCBP2	12	53800525	53884946	0.076143	0.26867	3.4957	1.1338e-05
RAPGEF4	2	173565002	173927621	-0.34549	0.26891	-0.28403	0.11363
PON2	7	94999175	95074510	0.032591	0.26944	0.95352	0.027133
POLR2J	7	102078565	102129354	0.036663	0.27173	0.033738	0.20945
APLP2	11	129904732	130024699	0.026978	0.27183	-0.22367	0.2904
ZBTB18	1	244179585	244230778	-0.014045	0.27289	1.2591	0.016563
MYBPC1	12	101927131	102089796	-0.21729	0.27514	-1.2771	0.49867
GSTP1	11	67316066	67364131	0.046438	0.27623	-0.24877	0.27825
ID2	2	8783975	8834583	0.026654	0.27675	1.1517	0.027544
FAM110B	8	58872068	59126838	-0.21662	0.2778	-1.241	0.51218
SNCG	10	88683375	88733017	-0.013573	0.278	-0.28677	0.28434
NEDD8	14	24651058	24711660	-0.010629	0.2791	-0.78476	0.4636
RHOQ	2	46733945	46820260	-0.026172	0.27963	1.64	0.0044305
PLEKHB2	2	131827420	132121282	0.032187	0.2828	0.72476	0.062649
ATP8A1	4	42375390	42669122	-0.40069	0.28335	0.93619	0.0094586
SYNPR	3	63178991	63612597	-0.76569	0.28844	1.2122	0.00077222
FAIM2	12	50225679	50308000	-0.077004	0.2886	-1.3827	0.64401
PAFAH1B1	17	2461504	2598909	-0.058437	0.28986	1.7372	0.0040646
ARF3	12	49294506	49361334	-0.0080461	0.28998	1.1474	0.024104
TERF2IP	16	75646684	75805770	-0.11992	0.29001	0.011391	0.16667
SOD2	6	160055089	160193561	-0.10339	0.29042	0.694	0.046562
ATP1B1	1	169039935	169111960	-0.10268	0.2921	-0.55628	0.33425
PLTP	20	44492399	44550794	-0.046122	0.29411	1.5856	0.0061331
SCRG1	4	174270852	174337531	-0.015169	0.29565	0.39101	0.11158
FXYD6	11	117672693	117758201	-0.11389	0.29655	0.12152	0.13549
SEMA5A	5	9000138	9556187	-0.84421	0.30001	-2.6653	0.75785
REEP5	5	112177084	112268236	-0.068083	0.30002	0.35691	0.0865
PDXP	22	38019734	38072941	-0.05793	0.30034	-2.3099	0.93026
JPH4	14	24002244	24058009	-0.070249	0.30112	0.16315	0.15987
NHP2	5	177541461	177590968	-0.048806	0.30463	-0.4344	0.33155
ACO2	22	41830129	41934993	-0.011691	0.30504	1.8638	0.0041602
NDUFA11	19	5856287	5914017	-0.13154	0.30869	0.51356	0.071187
ZNF385A	12	54727917	54795082	-0.081671	0.30909	1.5247	0.010123
FAM171B	2	187523698	187640685	-0.091563	0.30937	-1.4233	0.69954
RAB7A	3	128409965	128543639	-0.12903	0.3109	-0.61779	0.37585
PCDH8	13	53383109	53432775	-0.10913	0.31208	2.1144	0.0014735
PFDN5	12	53654075	53703234	-0.065306	0.31225	1.6067	0.0073858
CDS2	20	5072432	5188533	-0.13924	0.31288	1.5989	0.0044784
PRDX2	19	12872634	12922694	-0.0010714	0.31363	1.362	0.023444
RPL32	3	12840984	12893087	-0.10166	0.31397	-0.25747	0.28234
AKR1B1	7	134092102	134154036	-0.12534	0.3147	1.1646	0.019964
MALAT1	11	65230233	65283940	-0.043315	0.31636	-0.89086	0.56639
FAM181B	11	82408053	82454906	-0.11124	0.31673	-1.2284	0.6412
WLS	1	68529142	68708803	-0.29177	0.31732	-0.64558	0.29985
S100B	21	47983875	48035121	-0.10735	0.31736	0.63334	0.073693
EEF1A1	6	74190473	74243520	-0.084689	0.31997	-1.1725	0.66512
SPOCK3	4	167619535	168165947	-0.92282	0.32169	2.9388	4.394e-07
SPINT2	19	38699675	38793254	-0.18615	0.32178	0.0022383	0.17112
ITM2C	2	231694354	231753963	-0.16607	0.32266	-0.56386	0.35504
SOX9	17	70082161	70132561	-0.11074	0.32269	-0.0091054	0.18946
LIX1	5	96392574	96488576	-0.16215	0.32358	0.043306	0.17151
SEC61G	7	54784943	54837667	-0.10987	0.32474	0.3314	0.12735
CALM1	14	90827846	90884605	-0.13952	0.32571	0.099755	0.17283
RPL5	1	93262582	93317481	-0.062114	0.32576	1.3331	0.020425
RHOBTB3	5	95014226	95170087	-0.25737	0.32835	-0.8537	0.42101
EHD3	2	31421880	31502313	-0.2363	0.32885	-2.2108	0.88742
SRP14	15	40292940	40341389	-0.13928	0.32906	0.49444	0.095225
IFI6	1	27957572	28008729	-0.17767	0.32997	-0.56348	0.46217
CTSH	15	79178400	79251916	-0.14219	0.33064	-0.22215	0.2841
EDNRB	13	78434616	78503903	-0.13459	0.33221	1.1061	0.025038
EIF4A2	3	186465994	186517689	-0.1926	0.3325	-0.17243	0.22594
FTH1	11	61692190	61745132	-0.18154	0.33324	-0.38506	0.31547
CALM2	2	47352221	47413740	-0.17313	0.33494	1.8336	0.0034407
INPP5F	10	121450609	121598652	-0.17649	0.33584	-0.14987	0.23152
ID1	20	30158086	30204318	-0.0086499	0.33743	0.99106	0.060817
OAZ1	19	2234485	2283487	-0.17138	0.33806	2.7748	0.00012998
RPL6	12	112807994	112866642	-0.060082	0.33899	-0.52275	0.4626
SPTAN1	9	131279866	131405941	-0.12907	0.34337	0.64	0.077404
CHN1	2	175629091	175880097	-0.2628	0.34559	1.1795	0.014483
SCD	10	102071881	102134591	-0.2102	0.34565	-0.40086	0.32508
RPL10A	6	35401185	35448562	-0.1728	0.34729	-0.82125	0.49753
HOPX	4	57479155	57558065	-0.26138	0.34836	0.11677	0.13397
PRCP	11	82499544	82691626	-0.32847	0.34947	-2.0493	0.8312
PSMB3	17	36873989	36930484	-0.22767	0.34995	0.3975	0.10053
GNG2	14	52257913	52456060	-0.47134	0.35061	-0.68477	0.26273
RPL15	3	23923036	23975183	-0.19011	0.35391	0.86401	0.046219
PPP2CB	8	30596973	30681830	-0.18274	0.35465	-0.63167	0.45313
SCD5	4	83515692	83730010	-0.62831	0.35549	-0.45848	0.16433
KHDRBS1	1	32444430	32536451	-0.081162	0.35744	-0.69406	0.56367
CYCS	7	25124710	25174980	-0.18711	0.35794	0.26618	0.14021
MTRNR2L12	3	96300981	96347000	-0.1107	0.35816	-1.0299	0.66846
LMO3	12	16666307	16773528	-0.2643	0.35977	-1.0057	0.51288
BSG	19	536297	593493	-0.29198	0.35978	-0.23299	0.21333
MAP1LC3B	16	87382601	87448385	-0.25142	0.36202	1.7462	0.0041831
HSP90AB1	6	44179824	44231620	-0.26994	0.36433	0.059046	0.16864
BTF3	5	72759233	72811460	-0.16734	0.3644	-0.086225	0.2682
MGST1	12	16465076	16772193	-0.43927	0.36576	-0.7877	0.33637
GJA1	6	121721838	121780873	-0.25551	0.3662	-0.45675	0.34054
PAM	5	102054685	102376809	-0.51353	0.37653	-1.34	0.49131
CHPT1	12	102055725	102147918	-0.34787	0.38016	0.010782	0.15412
APC	5	112008195	112191936	-0.37376	0.3819	0.0067626	0.12341
NDUFA12	12	95255831	95407546	-0.56111	0.38627	1.6167	0.0020921
PNMA1	14	74143494	74191128	-0.2584	0.38654	-0.36554	0.32009
IL17D	13	21241266	21307237	-0.31189	0.38695	0.097845	0.16879
TXN	9	112971091	113028920	-0.35037	0.38808	-0.89889	0.49071
PRDX6	1	173411405	173467946	-0.23894	0.3885	2.3642	0.00099082
FKBP1A	20	1314622	1383806	-0.3448	0.39047	1.2123	0.016984
SNHG6	8	67798919	67848633	-0.17408	0.39094	-2.2242	0.95828
LAPTM4A	2	20197411	20261789	-0.32398	0.39167	0.47244	0.092984
MARCKS	6	114143541	114194648	-0.32098	0.39338	0.98022	0.035612
CSTB	21	45157393	45206326	-0.34202	0.39379	0.32164	0.11366
RPS6	9	19340713	19390252	-0.24572	0.39421	-0.47234	0.40519
ATCAY	19	3844862	3938077	-0.37382	0.39479	-0.8419	0.44908
HMGCS1	5	43254497	43323614	-0.27082	0.39735	-0.13777	0.21248
OAT	10	126050872	126117545	-0.37217	0.40111	-0.71317	0.43008
AQP4	18	24397002	24455782	-0.36284	0.4015	-1.0495	0.56373
VDAC2	10	76934912	77001206	-0.34085	0.40241	-1.6087	0.7855
PDE8B	5	76471274	76735632	-0.61854	0.40247	-1.1521	0.44233
NSG2	5	173437607	173680504	-0.56503	0.4032	-1.2056	0.47975
RAB6A	11	73351683	73482182	-0.36851	0.40349	0.46516	0.087863
EEF1G	11	62292073	62352401	-0.30521	0.40823	-1.1321	0.62256
LAMP5	20	9460005	9521171	-0.36205	0.4094	0.14878	0.16877
PKM	15	72456370	72534164	-0.2493	0.41053	1.2849	0.020511
AHNAK	11	62166016	62333707	-0.46573	0.41561	-1.2002	0.57442
DAD1	14	22998805	23068175	-0.45724	0.41665	-2.8226	0.96911
VCAN	5	82732284	82888122	-0.46978	0.41836	-0.0044042	0.14963
NUDC	1	27191729	27283353	-0.3356	0.42058	1.3031	0.022436
RPL41	12	56475370	56521727	-0.40388	0.42065	-0.57473	0.41483
RPLP2	11	774647	822880	-0.39453	0.4219	-0.51161	0.36137
CTSB	8	11665033	11736957	-0.48552	0.42362	-0.79536	0.42696
FXYD1	19	35594712	35644013	-0.40259	0.424	-2.0493	0.87409
RPL36	19	5639958	5701887	-0.349	0.42657	0.86663	0.056296
AEBP1	7	44108960	44164161	-0.41101	0.42802	-1.4358	0.7031
RPS26	12	56400637	56448116	-0.3553	0.42804	-0.05095	0.23762
BTG1	12	92501286	92549673	-0.42405	0.43039	-0.95918	0.51429
SESN3	11	94863704	94975705	-0.45816	0.43245	-0.5827	0.36762
SNHG14	15	25188730	25674609	-0.94335	0.43361	-2.3002	0.75785
RPL31	2	101583177	101650494	-0.43885	0.43444	0.56818	0.075356
RPS3A	4	151985725	152035804	-0.3006	0.43511	2.5029	0.0010172
TMEM30A	6	75927640	76004684	-0.33114	0.43562	-0.55857	0.4744
NDUFB1	14	92547466	92598261	-0.45083	0.43961	-0.12564	0.23269
ATP6V1F	7	128467880	128515898	-0.37788	0.43982	-0.63073	0.48016
PFKM	12	48463922	48550187	-0.4463	0.44206	0.38706	0.098035
PITHD1	1	24069895	24124722	-0.46775	0.44228	0.4653	0.10156
CSRP1	1	201417658	201488584	-0.50816	0.44784	-1.3068	0.62495
C11orf87	11	109257846	109309840	-0.47154	0.4486	2.1374	0.0013295
SPTBN1	2	54648422	54906812	-0.74428	0.45077	2.3323	0.00014799
EMC4	15	34482200	34532357	-0.44114	0.45237	-0.18316	0.26153
ATP6V0A1	17	40575862	40684629	-0.46943	0.45323	1.4261	0.011469
MTPN	7	135576509	135672101	-0.52283	0.45489	-1.4002	0.68994
LRRC8A	9	131609391	131690318	-0.42904	0.45578	1.4132	0.014617
ABI2	2	204157942	204322446	-0.48207	0.45627	-0.026719	0.17313
APCDD1	18	10419625	10499945	-0.54554	0.45631	-1.9459	0.83815
NCAM2	21	22335633	22925650	-1.2276	0.4567	-0.29588	0.047765
ID3	1	23849409	23896285	-0.49768	0.45877	-0.62494	0.39354
LRIG1	3	66394221	66561687	-0.58099	0.46056	-0.0059951	0.15273
CHGB	20	5857076	5916007	-0.53382	0.46088	-2.7547	0.96529
ALDH7A1	5	125842533	125941110	-0.56013	0.46132	1.8677	0.0020892
DNAJC6	1	65678902	65891552	-0.68109	0.46193	-0.88248	0.3855
GABRG1	4	46002786	46136098	-0.55986	0.466	-0.75076	0.40498
TPM1	15	63299831	63374114	-0.57146	0.47927	-0.95633	0.51472
BTBD3	20	11836371	11917257	-0.50836	0.48104	-0.91991	0.52002
TMEM132A	11	60656935	60714631	-0.50914	0.48156	0.91982	0.038565
ITFG1	16	47153298	47508060	-0.50143	0.48572	1.8499	0.0044947
MYL12B	18	3226907	3288282	-0.56419	0.49019	0.31668	0.11643
SLC22A17	14	23780515	23832121	-0.59092	0.49115	1.8519	0.0032373
TJP2	9	71701209	71880124	-0.8066	0.49234	-1.9936	0.77939
RPL21	13	27790446	27840828	-0.51255	0.49258	-0.37961	0.35606
ATP1A1	1	116880290	116962883	-0.42926	0.49328	-1.1411	0.72995
TMEM9	1	201068900	201150702	-0.64161	0.49348	0.32117	0.096489
MGST3	1	165565098	165641033	-0.63948	0.49449	0.69684	0.049981
ENO1	1	8886061	8949308	-0.56288	0.49497	1.6507	0.0067579
NOTCH2	1	120419176	120622240	-0.53923	0.49938	-0.21767	0.30317
HMGN3	6	79875962	79954406	-0.57013	0.50041	-1.1621	0.63833
ADAM22	7	87528458	87842204	-0.73839	0.50076	1.5588	0.0038199
RNF187	1	228639762	228693467	-0.60271	0.50676	-0.56426	0.3961
PFKFB3	10	6151881	6287495	-0.73773	0.50789	1.6091	0.0030899
NDFIP1	5	141453070	141544005	-0.66213	0.51224	0.13576	0.14598
GAD1	2	171634723	171727661	-0.65262	0.51475	-0.19546	0.22102
RPS20	8	56944854	56997069	-0.57528	0.52224	-1.0848	0.6346
COX7C	5	85878721	85926779	-0.62228	0.52461	-1.0518	0.62939
DNAJA1	9	32990209	33049905	-0.61896	0.52862	1.8339	0.0045734
CTNNA2	2	79377357	80885905	-1.4176	0.52943	3.1794	1.0987e-07
SDCBP	8	59430483	59505419	-0.56853	0.53569	-1.8047	0.83964
MEG3	14	101210747	101337368	-0.79372	0.53586	-0.086794	0.17594
BLCAP	20	36085874	36166333	-0.64838	0.53852	0.011737	0.20078
RAB6B	3	133508083	133624680	-0.75633	0.53854	1.113	0.015454
TAC1	7	97326220	97379784	-0.67338	0.5428	0.1527	0.15673
BLOC1S1	12	56074820	56123871	-0.68505	0.54422	-1.002	0.56829
HAGH	16	1810621	1887195	-0.81912	0.55016	0.78649	0.036949
SKP1	5	133449633	133522729	-0.62441	0.55025	-1.629	0.83463
CIRBP	19	1224384	1284879	-0.7262	0.55083	1.9194	0.0022314
UBC	12	125361150	125411914	-0.72789	0.55117	-1.0058	0.56898
APP	21	27217861	27553446	-1.0609	0.55258	0.79766	0.015059
GPX4	19	1068936	1116787	-0.77087	0.55412	1.2211	0.014804
MT1M	16	56631145	56677898	-0.76238	0.55441	-2.037	0.87064
HNRNPU	1	244979468	245037844	-0.69894	0.55528	-0.73966	0.48284
PNRC1	6	89755470	89804879	-0.72664	0.55646	0.26119	0.12593
FBXO2	1	11673424	11725842	-0.7248	0.55652	-0.95743	0.54459
MOAP1	14	93613541	93661273	-0.73476	0.55706	0.11786	0.16288
SERINC1	6	122729499	122802967	-0.69327	0.55795	-0.00020297	0.20552
PRRC2B	9	134234480	134385584	-0.77797	0.55934	-0.7136	0.37194
RPL17	18	46979851	47028906	-0.74471	0.55985	0.37568	0.11146
ACSL3	2	223690652	223819357	-0.80469	0.56163	-0.82725	0.45277
TMX4	20	7922995	8010476	-0.78456	0.56434	-0.97364	0.53006
TIMP2	17	76814059	76931469	-0.84631	0.5675	0.43807	0.07198
ALDH6A1	14	74488553	74561196	-0.77007	0.56878	-0.99772	0.56242
RPS23	5	81534177	81584396	-0.7557	0.56904	1.234	0.018923
PCDH20	13	61948818	62012220	-0.80469	0.5701	-1.2522	0.6163
PLD3	19	40819363	40896346	-0.80106	0.57486	-2.0486	0.87809
COTL1	16	84564200	84661683	-0.93867	0.57878	-1.0764	0.48992
NDN	15	23895565	23942450	-0.79044	0.57918	-0.84829	0.51426
NRIP3	11	8967123	9035596	-0.79895	0.583	0.016817	0.1883
PHGDH	1	120167421	120296838	-0.864	0.58324	-0.90018	0.47366
ADCYAP1R1	7	31057076	31161089	-0.85769	0.58471	0.95063	0.026256
ABI1	10	27000522	27160016	-0.93455	0.5888	0.8564	0.028092
HSP90AA1	14	102512075	102616036	-0.80047	0.58972	0.99375	0.039528
SCOC	4	141143440	141316880	-0.87322	0.59045	-0.16691	0.22534
LDHB	12	21753276	21920791	-0.78811	0.59117	-0.78324	0.45619
SPOCK1	5	136275987	136944068	-1.5993	0.59217	0.27588	0.012067
PAICS	4	57266907	57337534	-0.83013	0.59347	1.5808	0.0076984
MZT2A	2	132187473	132260316	-0.80641	0.59399	-0.63961	0.43771
PET100	19	7659623	7706842	-0.79809	0.59504	-1.3023	0.68654
MARCKSL1	1	32764433	32811980	-0.8227	0.59891	-0.4162	0.46434
CAPZB	1	19630267	19822066	-1.0961	0.59936	0.72283	0.026296
DPYSL2	8	26336791	26525694	-1.0998	0.59951	0.18756	0.067717
DCTN2	12	57888885	57951114	-0.72965	0.60189	0.41804	0.14092
GPI	19	34815385	34903061	-0.84297	0.60397	-0.37666	0.33171
METTL7A	12	51282255	51336300	-0.85503	0.60555	0.22306	0.1422
PSAP	10	73541055	73621126	-0.91169	0.60718	0.39171	0.094243
UCHL1	4	41223430	41280472	-0.86507	0.61178	-1.0781	0.57762
HP1BP3	1	21034154	21123816	-0.89739	0.6129	2.1568	0.00097475
BSCL2	11	62422747	62487317	-0.84243	0.61766	-0.0529	0.23212
GOT1	10	101121627	101200381	-0.88962	0.61864	-0.31781	0.31386
RPL18	19	49083585	49132793	-0.91204	0.61875	1.0304	0.029958
FAM107A	3	58514844	58623337	-0.99561	0.61991	-1.348	0.63067
TRIL	7	28957974	29007934	-0.89025	0.6228	0.93325	0.035236
S1PR1	1	101667444	101717074	-0.92963	0.62564	-0.068174	0.20309
SLC3A2	11	62588518	62666352	-0.83558	0.62605	0.32866	0.16362
REEP1	2	86406116	86575206	-1.0553	0.62735	1.4826	0.0050459
COA3	17	40912165	40960722	-0.95089	0.62746	0.81916	0.050323
PPP2CA	5	133495025	133571833	-0.8347	0.63084	-2.1789	0.9313
LAPTM4B	8	98752285	98875241	-1.0994	0.63425	-0.23919	0.18655
NPTXR	22	39179457	39249987	-0.94305	0.63574	3.5315	3.2807e-06
DPP10	2	115164876	116613328	-1.6243	0.63615	1.0974	0.0013795
IGFBP5	2	217501828	217570248	-0.8844	0.63624	0.1967	0.17914
RPL37	5	40790364	40845437	-0.95574	0.63863	-0.67016	0.41604
FUS	16	31156431	31213127	-0.95467	0.63894	0.36936	0.11221
ATP6V1B2	8	20019878	20094330	-0.98375	0.63974	-0.06399	0.1897
ZFP36L2	2	43414541	43463748	-0.96597	0.64037	-1.5322	0.74807
SLIRP	14	78139414	78237447	-1.0105	0.64163	-0.18854	0.22162
PAQR8	6	52191219	52282575	-1.0271	0.64292	1.1735	0.016403
C1orf61	1	156339042	156410493	-0.9943	0.6457	-1.6835	0.78255
CALM3	19	47069331	47124050	-0.99104	0.64675	1.176	0.020023
AMPH	7	38388305	38681167	-1.5092	0.64707	-1.1598	0.3052
RUNDC3A	17	42350781	42406039	-0.98414	0.64915	-1.0162	0.54753
LARP1	5	154057462	154207167	-1.0284	0.65352	0.92387	0.033031
SPARC	5	151005657	151076726	-1.0087	0.65467	-1.3763	0.69145
ASTN1	1	176791438	177144109	-1.3202	0.65783	-0.5461	0.21237
CD63	12	56084107	56133491	-1.0006	0.65941	-1.0886	0.59567
COX6B1	19	36104125	36159763	-0.99677	0.66003	-1.3286	0.69786
RPL18A	19	17935685	17984962	-1.0177	0.66044	-0.2286	0.24196
HIGD2A	5	175780748	175826772	-1.0176	0.66247	0.54132	0.086492
STMN1	1	26175672	26243482	-0.96198	0.6639	-0.53069	0.39238
RPS29	14	50008390	50075408	-0.97108	0.66806	0.5291	0.090227
HSPB8	12	119581447	119668936	-1.0637	0.67231	0.87354	0.04009
GNAO1	16	56190302	56401356	-1.2124	0.6771	0.9138	0.01796
ZFP36L1	14	69219377	69273190	-1.0667	0.67806	-0.58407	0.39207
PMP2	8	82317561	82369758	-1.0225	0.68197	-2.1892	0.92604
PTPRN	2	220119345	220184370	-1.0183	0.68213	0.65546	0.071648
SET	9	131410703	131468679	-1.0146	0.68386	1.491	0.014701
S100A6	1	153472075	153518720	-0.93912	0.6863	-1.2139	0.73135
KCNK1	1	233714750	233818258	-1.1733	0.68722	-1.5011	0.67594
PLSCR4	3	145875126	145978966	-1.1532	0.68946	-0.47538	0.2908
VSTM2A	7	54575018	54648773	-1.0842	0.69002	0.87208	0.044098
SNCB	5	176012085	176067530	-1.1173	0.69284	0.22752	0.13943
RPS14	5	149787753	149839319	-1.109	0.70437	-1.0103	0.58615
C1QBP	17	5301097	5362150	-1.1385	0.70535	3.0072	4.8041e-05
STOM	9	124066355	124142531	-1.1329	0.70757	0.66648	0.06455
MT3	16	56587986	56635000	-1.1729	0.71142	-0.66123	0.41803
ASCL1	12	103316464	103364294	-1.149	0.71171	2.1778	0.0014384
HSPA5	9	127962132	128013609	-1.1314	0.71243	0.16838	0.15457
ATP2B1	12	89946828	90113077	-1.1608	0.71306	0.52631	0.086501
HINT1	5	130459720	130517428	-1.0386	0.71385	-0.72408	0.53432
GOLM1	9	88606061	88725088	-1.1729	0.71427	-1.1144	0.58478
NPTX2	7	98211609	98269180	-1.1651	0.71432	-0.023466	0.21079
SCG2	2	224426658	224477221	-1.1476	0.71721	0.11054	0.17565
CD74	5	149746200	149802492	-1.1729	0.71775	-0.74712	0.4696
TTC3	21	38410526	38585413	-1.3014	0.72106	0.54448	0.037957
MAP2K2	19	4055319	4134126	-1.2116	0.72416	0.41807	0.09114
UQCR11	19	1543338	1615444	-1.1947	0.72491	-1.3015	0.66111
CRMP1	4	5714811	5904785	-1.4742	0.72517	-1.8183	0.68791
HMGN1	21	40679241	40731573	-1.1862	0.72671	2.2795	0.00088887
DDX24	14	94482266	94557591	-1.2202	0.72715	0.42252	0.093434
RPL27	17	41115290	41164976	-1.1501	0.73089	-0.28701	0.31515
CCK	3	42264317	42317699	-1.22	0.73186	-1.0214	0.56788
EFEMP1	2	56058102	56161274	-1.2526	0.73517	2.6622	0.00016167
COX7A2	6	75912391	75970039	-1.0796	0.7362	-0.47577	0.47962
STXBP1	9	130339544	130467460	-1.2128	0.73928	0.63981	0.077274
RAB18	10	27758197	27841143	-1.2066	0.73989	-0.90394	0.53298
AHCYL1	1	110492308	110576357	-1.257	0.74074	0.31338	0.10942
TOMM7	7	22817251	22872470	-1.2903	0.74567	0.020486	0.17585
F3	1	94959781	95017356	-1.2564	0.74632	0.36227	0.10536
RPL22	1	6206329	6279449	-1.2652	0.74696	-0.17231	0.2598
BRK1	3	10122276	10178874	-1.1707	0.75223	1.1631	0.033962
PRNP	20	4631882	4692236	-1.3042	0.75255	0.39273	0.099608
PNMA2	8	26327202	26381608	-1.3069	0.75384	0.26876	0.12123
PSMB1	6	170809205	170872429	-1.2772	0.75671	1.0794	0.027392
GNG3	11	62440130	62486673	-1.2334	0.75721	-0.35937	0.34858
MT1E	16	56624387	56671024	-1.3244	0.75856	-1.3105	0.65731
RPL35	9	127585159	127634260	-1.2544	0.76087	-0.6004	0.41122
AK1	9	130593759	130650022	-1.3027	0.76261	0.84715	0.045799
CLTB	5	175784456	175853570	-1.3248	0.76414	-0.031096	0.20821
ATXN10	22	46032678	46251187	-1.4295	0.76486	0.18405	0.093513
NDUFB8	10	102230385	102299638	-1.182	0.76663	-0.4509	0.41781
ADCY1	7	45578739	45772715	-1.4835	0.76669	0.75744	0.028199
PTK2B	8	27133999	27326903	-1.4681	0.76717	2.761	5.0729e-05
RPL26	17	8245838	8296531	-1.3153	0.77163	-0.87421	0.50957
MORF4L1	15	79067829	79200475	-1.4561	0.7733	1.2786	0.010246
CISD1	10	59993818	60059346	-1.248	0.77401	-1.2881	0.71116
CYFIP2	5	156658089	156832606	-1.515	0.77506	1.0481	0.015909
CCNI	4	77933311	78007158	-1.3097	0.77609	-1.1737	0.64766
WASF3	13	27096840	27273085	-1.5225	0.77681	-0.35925	0.209
EIF1	17	39810137	39858920	-0.97246	0.77862	0.69358	0.083512
GABRG2	5	161459546	161592542	-1.4079	0.78082	2.8456	8.5403e-05
RPLP1	15	69710123	69758255	-1.2473	0.79213	0.90236	0.1042
PSMB6	17	4664439	4711790	-1.4298	0.79235	-0.47132	0.33484
RHEB	7	151128098	151227206	-1.44	0.79579	0.40998	0.086765
SLC38A1	12	46541846	46673800	-1.4903	0.80058	0.12496	0.13788
VDAC3	8	42214142	42273415	-1.3187	0.80069	-1.3285	0.77475
NELL2	12	44867058	45325631	-1.8439	0.80215	-0.71716	0.21572
LHX6	9	124929856	125001905	-1.4931	0.80504	-0.45708	0.31548
RPS28	19	8351042	8398224	-1.4402	0.80864	-1.0507	0.60869
DCLK2	4	150964426	151188609	-1.6732	0.81032	-0.36387	0.19702
FABP5	8	82157598	82207012	-1.4131	0.81157	-2.128	0.92521
PPP2R1A	19	52658292	52740687	-1.5343	0.81546	0.16886	0.14311
LONRF2	2	100854753	100949195	-1.507	0.82039	-1.4357	0.6648
CCT5	5	10215033	10276524	-1.5584	0.82427	-3.0691	0.98488
EID1	15	49135083	49182380	-1.492	0.82527	-0.051095	0.22827
PPA1	10	71927586	72003667	-1.5683	0.82734	-0.90532	0.50983
PKIG	20	43125426	43262888	-1.4991	0.82738	0.41851	0.11308
CLU	8	27419434	27482548	-1.5699	0.83066	5.0988	1.0558e-09
RPS15	19	1403358	1450583	-1.5131	0.8335	0.95937	0.045728
PTMS	12	6839682	6890116	-1.5693	0.83853	1.5228	0.010129
PHYHIP	8	22042222	22099854	-1.5941	0.83863	-0.16813	0.24174
CD59	11	33684807	33767991	-1.6393	0.83984	-1.2824	0.62046
BCAN	1	156576182	156639324	-1.6053	0.84015	0.078653	0.17096
PODXL2	3	127313024	127401652	-1.6037	0.84475	-1.4702	0.73863
CDC42	1	22344120	22429437	-1.6278	0.84489	1.354	0.012911
AQP1	7	30858010	30975131	-1.6653	0.84491	-1.0903	0.56615
RPL30	8	99002079	99068697	-1.6316	0.84943	-1.4365	0.72214
ITM2B	13	48772294	48847063	-1.5962	0.85035	-0.71455	0.43777
FAM3C	7	120953905	121046418	-1.6224	0.85394	1.0679	0.025903
RAB2A	8	61394416	61546186	-1.659	0.86107	2.8237	0.00011011
RPL36AL	14	50050237	50097403	-1.6183	0.86251	1.1176	0.028307
NDUFA7	19	8338167	8396263	-1.6462	0.86258	-1.0442	0.61467
ACTB	7	5531782	5613415	-1.7432	0.86454	1.8937	0.0022537
SLC1A2	11	35237753	35451610	-1.9535	0.8653	-2.073	0.78725
VGF	7	100770790	100818874	-1.752	0.8724	1.8946	0.0026184
NDUFC1	4	140153034	140233705	-1.747	0.87817	0.72498	0.053904
S100A10	1	151920391	151976866	-1.7058	0.88088	-0.63507	0.45381
CANX	5	179070629	179167926	-1.8198	0.88523	2.0049	0.0016326
RPS8	1	45205923	45254451	-1.761	0.88568	-1.4007	0.74083
TUBA4A	2	220079433	220152892	-1.7223	0.88801	0.88109	0.049974
C19orf53	19	13849982	13899276	-1.8097	0.88899	-1.5775	0.7655
GNAL	18	11653955	11895684	-2.1359	0.89547	-0.24479	0.1502
MT2A	16	56607111	56653409	-1.8989	0.90042	-0.89383	0.50426
EZR	6	159151773	159250444	-1.9506	0.90164	1.0278	0.021549
GPR37L1	1	202056986	202112720	-2.0066	0.91719	-1.6212	0.74983
NDRG2	14	21449922	21549031	-2.0463	0.9193	-0.10213	0.18363
PKIA	8	79393374	79527502	-2.0017	0.9226	-1.5415	0.76158
ATP6V1A	3	113430866	113540903	-1.9138	0.92361	0.62477	0.075975
MLF2	12	6822170	6886641	-2.0477	0.92467	1.2252	0.018773
RPL24	3	101364935	101415626	-2.0141	0.92807	-2.8447	0.9797
DYNLL2	17	56125776	56182897	-2.0633	0.93123	-3.0959	0.98878
COL25A1	4	109696877	110233813	-2.8736	0.93177	-0.86897	0.13196
CHL1	3	203279	461090	-2.4912	0.93726	0.35711	0.034626
GATM	15	45618322	45704525	-2.0401	0.93945	-0.81506	0.52824
PTPRZ1	7	121478143	121712090	-2.3363	0.94093	-1.0711	0.4723
PSMC5	17	61869512	61919379	-2.0928	0.94603	0.61343	0.083014
SERINC3	20	43089862	43160750	-2.1449	0.9529	0.52384	0.11944
SUB1	5	32496739	32614185	-2.4102	0.95889	-0.099141	0.1868
TUBB4B	9	140100665	140148159	-2.3033	0.95972	0.23476	0.12892
AL627171.2	14	50256993	50303258	-2.3506	0.96274	1.2811	0.018568
HSPA8	11	122893197	122943938	-2.3946	0.96482	-0.84455	0.51184
MZT2B	2	130904310	130958302	-2.3207	0.96752	-2.8323	0.98267
APLNR	11	56966051	57014709	-2.4414	0.96891	1.3267	0.015109
SAP18	13	21679653	21733221	-2.5089	0.9694	-2.2954	0.91416
ATP6V0E2	7	149535057	149587784	-2.4669	0.97175	0.40421	0.10518
C3	19	6642715	6740573	-2.6406	0.9746	-1.7135	0.74948
SLC25A4	4	186029395	186081536	-2.6491	0.9795	-0.79606	0.46751
PJA2	5	108635410	108755695	-2.8448	0.98641	1.7927	0.0035019
GABRD	1	1915780	1972192	-3.0746	0.99296	0.79818	0.043378
UBE2N	12	93764449	93846038	-3.2933	0.99648	1.6031	0.00687
RPL35A	3	197641858	197693481	-3.326	0.99743	-1.1948	0.68006

## Sheet: Table S4
Supplementary Table S4. Gene Ontology terms enriched for genes with high expression specificity to particular hippocampal subfields and with MAGMA gene-wide association p-values < 5 X 10-5.
Analyses performed using g: Profiler (https://biit.cs.ut.ee/gprofiler/gost), with a background of all genes expressed in the corresponding hippocampal subregion. Note: only significant enrichments (g:SCS thresold) are shown.
Trait	Subregion	source	term_name	term_id	adjusted_p_value	term_size	query_size	intersection_size	effective_domain_size	intersections
Schizophrenia	Subiculum	GO:CC	synapse	GO:0045202	2.91446e-07	1197	77	33	10120	DGKZ,DOC2A,ANKS1B,MAPK3,HAPLN4,ATP2A2,MAP1A,MAPT,SNAP91,EIF5,NEGR1,GPM6A,NSF,EEF1A2,GRIN2A,RTN1,PCDH9,SLC8A1,GABBR2,NPTXR,CDK5R1,RAB3C,KCNMA1,NRXN1,PTPRT,PCBP2,PSD3,INA,CNTN2,ELAVL4,KIF21A,MEF2C,CABP1
Schizophrenia	Subiculum	GO:CC	cell junction	GO:0030054	1.92261e-06	1613	77	37	10120	DGKZ,DOC2A,ANKS1B,MAPK3,HAPLN4,ATP2A2,ARPC3,MAP1A,MAPT,SNAP91,EIF5,NEGR1,GPM6A,CTNNA2,NSF,EEF1A2,GRIN2A,RTN1,PCDH9,ARL2,SLC8A1,GABBR2,NPTXR,CDK5R1,RAB3C,YWHAE,KCNMA1,NRXN1,PTPRT,PCBP2,PSD3,INA,CNTN2,ELAVL4,KIF21A,MEF2C,CABP1
Schizophrenia	Subiculum	GO:CC	neuron projection	GO:0043005	0.00111482	895	77	24	10120	NGEF,DOC2A,ANKS1B,KLC1,ARPC3,MAP1A,MAPT,NEGR1,GPM6A,CTNNA2,NSF,GRIN2A,RTN1,PCDH9,RANGAP1,SLC8A1,GABBR2,PLK2,CDK5R1,NRXN1,TENM3,CNTN2,ELAVL4,KIF21A
Schizophrenia	Subiculum	GO:CC	postsynapse	GO:0098794	0.00310021	594	77	19	10120	ANKS1B,MAPT,NEGR1,GPM6A,NSF,GRIN2A,RTN1,SLC8A1,GABBR2,CDK5R1,KCNMA1,PTPRT,PCBP2,PSD3,INA,CNTN2,ELAVL4,MEF2C,CABP1
Schizophrenia	Subiculum	GO:CC	growth cone	GO:0030426	0.00403996	138	77	10	10120	NGEF,KLC1,ARPC3,MAPT,GPM6A,PCDH9,CDK5R1,NRXN1,ELAVL4,KIF21A
Schizophrenia	Subiculum	GO:CC	site of polarized growth	GO:0030427	0.00529788	142	77	10	10120	NGEF,KLC1,ARPC3,MAPT,GPM6A,PCDH9,CDK5R1,NRXN1,ELAVL4,KIF21A
Schizophrenia	Subiculum	GO:CC	plasma membrane bounded cell projection	GO:0120025	0.00576997	1384	77	29	10120	NGEF,DGKZ,DOC2A,ANKS1B,MAPK3,KLC1,ARPC3,MAP1A,MAPT,NEGR1,GPM6A,CTNNA2,NSF,GRIN2A,RTN1,PCDH9,RANGAP1,SLC8A1,GABBR2,PLK2,CDK5R1,NRXN1,PSD3,TENM3,CNTN2,ELAVL4,DYNLRB1,KIF21A,NDRG4
Schizophrenia	Subiculum	GO:CC	distal axon	GO:0150034	0.0161289	202	77	11	10120	NGEF,KLC1,ARPC3,MAPT,GPM6A,PCDH9,SLC8A1,CDK5R1,NRXN1,ELAVL4,KIF21A
Schizophrenia	Subiculum	GO:CC	cell projection	GO:0042995	0.0171985	1455	77	29	10120	NGEF,DGKZ,DOC2A,ANKS1B,MAPK3,KLC1,ARPC3,MAP1A,MAPT,NEGR1,GPM6A,CTNNA2,NSF,GRIN2A,RTN1,PCDH9,RANGAP1,SLC8A1,GABBR2,PLK2,CDK5R1,NRXN1,PSD3,TENM3,CNTN2,ELAVL4,DYNLRB1,KIF21A,NDRG4
Schizophrenia	Subiculum	GO:CC	axon	GO:0030424	0.0191115	472	77	16	10120	NGEF,KLC1,ARPC3,MAP1A,MAPT,GPM6A,CTNNA2,PCDH9,RANGAP1,SLC8A1,CDK5R1,NRXN1,TENM3,CNTN2,ELAVL4,KIF21A
Schizophrenia	pyramidal cell layer CA1	GO:MF	calcium ion transmembrane transporter activity	GO:0015085	0.0478507	102	77	8	10120	ATP2A2,GPM6A,GRIN2A,SLC8A1,YWHAE,NRXN1,CACNG8,CABP1
Schizophrenia	pyramidal cell layer CA1	GO:CC	cell junction	GO:0030054	0.000194723	1613	77	34	10120	DGKZ,DOC2A,ANKS1B,MAPK3,HSPA9,AP3B2,ATP2A2,ARPC3,MAP1A,MAPT,SNAP91,EIF5,NEGR1,GPM6A,CTNNA2,NSF,EEF1A2,GRIN2A,CPT1C,RTN1,ARL2,SLC8A1,GABBR2,NPTXR,CDK5R1,RAB3C,YWHAE,NRXN1,PCBP2,PSD3,INA,CACNG8,CABP1,LRRC4B
Schizophrenia	pyramidal cell layer CA1	GO:CC	synapse	GO:0045202	0.000215922	1197	77	29	10120	DGKZ,DOC2A,ANKS1B,MAPK3,AP3B2,ATP2A2,MAP1A,MAPT,SNAP91,EIF5,NEGR1,GPM6A,NSF,EEF1A2,GRIN2A,CPT1C,RTN1,SLC8A1,GABBR2,NPTXR,CDK5R1,RAB3C,NRXN1,PCBP2,PSD3,INA,CACNG8,CABP1,LRRC4B
Schizophrenia	CA4	GO:CC	cell junction	GO:0030054	0.000551291	1613	76	33	10120	DGKZ,DOC2A,HSPA9,ATP2A2,ARPC3,MAP1A,MAPT,SNAP91,EIF5,NEGR1,GPM6A,CTNNA2,NSF,EEF1A2,GRIN2A,RTN1,PCLO,ARL2,GABBR2,BRINP1,NPTXR,RIMS1,CDK5R1,RAB3C,YWHAE,NRXN1,PCBP2,LRP1,PSD3,INA,CACNG8,KIF21A,CABP1
Schizophrenia	CA4	GO:CC	synapse	GO:0045202	0.00310466	1197	76	27	10120	DGKZ,DOC2A,ATP2A2,MAP1A,MAPT,SNAP91,EIF5,NEGR1,GPM6A,NSF,EEF1A2,GRIN2A,RTN1,PCLO,GABBR2,BRINP1,NPTXR,RIMS1,CDK5R1,RAB3C,NRXN1,PCBP2,PSD3,INA,CACNG8,KIF21A,CABP1
Schizophrenia	Granule cell layer	GO:CC	cell junction	GO:0030054	0.0299692	1608	72	29	10085	DGKZ,DOC2A,ANKS1B,MAPK3,HSPA9,ATP2A2,ARPC3,MAP1A,MAPT,SNAP91,EIF5,GPM6A,NSF,EEF1A2,GRIN2A,RTN1,TRIM9,PCLO,ANK3,ARL2,GABBR2,NPTXR,CDK5R1,YWHAE,NRXN1,PCBP2,LRP1,PSD3,MEF2C
Schizophrenia	Subgranular zone	GO:CC	synapse	GO:0045202	0.000308049	1197	65	26	10120	DOC2A,ANKS1B,ATP2A2,MAP1A,MAPT,SNAP91,EIF5,NEGR1,GPM6A,NSF,EEF1A2,GRIN2A,RTN1,TRIM9,PCLO,GABBR2,NPTXR,TNR,CDK5R1,QKI,RAB3C,NRXN1,PCBP2,PSD3,INA,MEF2C
Schizophrenia	Subgranular zone	GO:CC	cell junction	GO:0030054	0.000451032	1613	65	30	10120	DOC2A,ANKS1B,ATP2A2,ARPC3,MAP1A,MAPT,SNAP91,EIF5,NEGR1,GPM6A,CTNNA2,NSF,EEF1A2,GRIN2A,RTN1,TRIM9,PCLO,GABBR2,NPTXR,TNR,CDK5R1,QKI,RAB3C,YWHAE,NRXN1,PCBP2,LRP1,PSD3,INA,MEF2C
Major depressive disorder	Subiculum	GO:BP	synapse organization	GO:0050808	0.000868479	396	47	13	10120	CAMKV,NEGR1,NRXN1,BSN,ELMO1,CTNNA2,KIF1A,INA,GRIA1,GABRA1,PTPRT,NGEF,MAPT
Major depressive disorder	Subiculum	GO:BP	cell junction organization	GO:0034330	0.0424634	553	47	13	10120	CAMKV,NEGR1,NRXN1,BSN,ELMO1,CTNNA2,KIF1A,INA,GRIA1,GABRA1,PTPRT,NGEF,MAPT
Major depressive disorder	Subiculum	GO:CC	synapse	GO:0045202	0.000132267	1197	47	22	10120	PCDH9,TENM2,CAMKV,NEGR1,NRXN1,BSN,GNAO1,CACNA1E,CLTB,CELF4,ELAVL4,ELMO1,RAPGEF4,KIF1A,SCAMP1,RAB3C,INA,GRIA1,GABRA1,PTPRT,MAPT,SLC4A10
Major depressive disorder	Subiculum	GO:CC	axon	GO:0030424	0.000787669	472	47	14	10120	PCDH9,TENM2,NRXN1,KLC1,BSN,ELAVL4,RANGAP1,CTNNA2,KIF1A,GRIA1,NGEF,MAPT,SLC4A10,TENM3
Major depressive disorder	Subiculum	GO:CC	cell junction	GO:0030054	0.00638958	1613	47	23	10120	PCDH9,TENM2,CAMKV,NEGR1,NRXN1,BSN,GNAO1,CACNA1E,CLTB,CELF4,ELAVL4,ELMO1,RAPGEF4,CTNNA2,KIF1A,SCAMP1,RAB3C,INA,GRIA1,GABRA1,PTPRT,MAPT,SLC4A10
Major depressive disorder	Subiculum	GO:CC	neuron projection	GO:0043005	0.0114019	895	47	17	10120	PCDH9,TENM2,NEGR1,NRXN1,KLC1,BSN,GNAO1,ELAVL4,RANGAP1,CTNNA2,KIF1A,GRIA1,GABRA1,NGEF,MAPT,SLC4A10,TENM3
Major depressive disorder	Subiculum	GO:CC	postsynapse	GO:0098794	0.0139058	594	47	14	10120	TENM2,NEGR1,BSN,GNAO1,CLTB,CELF4,ELAVL4,ELMO1,INA,GRIA1,GABRA1,PTPRT,MAPT,SLC4A10
Major depressive disorder	CA4	GO:MF	structural constituent of presynaptic active zone	GO:0098882	0.0187183	4	47	3	10120	PCLO,BSN,ERC2
Major depressive disorder	CA4	GO:BP	presynaptic active zone organization	GO:1990709	0.00140996	8	47	4	10120	PCLO,NRXN1,BSN,ERC2
Major depressive disorder	CA4	GO:BP	synapse organization	GO:0050808	0.008235	396	47	12	10120	PCLO,CAMKV,NEGR1,NRXN1,BSN,CTNNA2,ERC2,KIF1A,INA,GRIA1,GABRA1,MAPT
Major depressive disorder	CA4	GO:BP	presynaptic active zone assembly	GO:1904071	0.0187183	4	47	3	10120	PCLO,NRXN1,BSN
Major depressive disorder	CA4	GO:BP	cell junction organization	GO:0034330	0.0424634	553	47	13	10120	PCLO,CAMKV,NEGR1,NRXN1,BSN,CNTNAP2,CTNNA2,ERC2,KIF1A,INA,GRIA1,GABRA1,MAPT
Major depressive disorder	CA4	GO:BP	maintenance of presynaptic active zone structure	GO:0048790	0.0466431	5	47	3	10120	PCLO,BSN,ERC2
Major depressive disorder	CA4	GO:CC	GABA-ergic synapse	GO:0098982	0.00360222	80	47	7	10120	PCLO,NRXN1,BSN,GNAO1,CNTNAP2,ERC2,GABRA1
Major depressive disorder	Granule cell layer	GO:BP	presynaptic active zone assembly	GO:1904071	0.0115304	4	40	3	10085	PCLO,NRXN1,BSN
Major depressive disorder	Granule cell layer	GO:CC	GABA-ergic synapse	GO:0098982	0.0295898	79	40	6	10085	PCLO,NRXN1,BSN,GNAO1,GABRA1,SLC4A10
Intelligence	Subiculum	GO:BP	synapse organization	GO:0050808	0.0032949	396	61	14	10120	NEGR1,BSN,MEF2C,CAMKV,SORT1,PTPRT,CDC42,MAPT,CTNNB1,UBE2M,BAIAP2,CLSTN2,NRXN1,CTNNA2
Intelligence	Subiculum	GO:BP	regulation of synapse organization	GO:0050807	0.00462966	228	61	11	10120	NEGR1,MEF2C,CAMKV,PTPRT,CDC42,CTNNB1,UBE2M,BAIAP2,CLSTN2,NRXN1,CTNNA2
Intelligence	Subiculum	GO:BP	regulation of synapse structure or activity	GO:0050803	0.00552718	232	61	11	10120	NEGR1,MEF2C,CAMKV,PTPRT,CDC42,CTNNB1,UBE2M,BAIAP2,CLSTN2,NRXN1,CTNNA2
Intelligence	Subiculum	GO:BP	anterograde trans-synaptic signaling	GO:0098916	0.00912942	501	61	15	10120	BSN,MEF2C,CAMKV,GRIN2A,CACNA1E,SYNGR1,MAPT,CTNNB1,BAIAP2,DLGAP1,PLK2,SYT7,CLSTN2,NRXN1,GIT1
Intelligence	Subiculum	GO:BP	chemical synaptic transmission	GO:0007268	0.00912942	501	61	15	10120	BSN,MEF2C,CAMKV,GRIN2A,CACNA1E,SYNGR1,MAPT,CTNNB1,BAIAP2,DLGAP1,PLK2,SYT7,CLSTN2,NRXN1,GIT1
Intelligence	Subiculum	GO:BP	trans-synaptic signaling	GO:0099537	0.0101223	505	61	15	10120	BSN,MEF2C,CAMKV,GRIN2A,CACNA1E,SYNGR1,MAPT,CTNNB1,BAIAP2,DLGAP1,PLK2,SYT7,CLSTN2,NRXN1,GIT1
Intelligence	Subiculum	GO:BP	synaptic signaling	GO:0099536	0.0159183	523	61	15	10120	BSN,MEF2C,CAMKV,GRIN2A,CACNA1E,SYNGR1,MAPT,CTNNB1,BAIAP2,DLGAP1,PLK2,SYT7,CLSTN2,NRXN1,GIT1
Intelligence	Subiculum	GO:BP	cell junction organization	GO:0034330	0.0325183	553	61	15	10120	NEGR1,BSN,MEF2C,CAMKV,SORT1,PTPRT,CDC42,MAPT,CTNNB1,UBE2M,BAIAP2,ANK2,CLSTN2,NRXN1,CTNNA2
Intelligence	Subiculum	GO:BP	modulation of chemical synaptic transmission	GO:0050804	0.044479	349	61	12	10120	BSN,MEF2C,CAMKV,GRIN2A,SYNGR1,MAPT,BAIAP2,PLK2,SYT7,CLSTN2,NRXN1,GIT1
Intelligence	Subiculum	GO:BP	regulation of trans-synaptic signaling	GO:0099177	0.0458477	350	61	12	10120	BSN,MEF2C,CAMKV,GRIN2A,SYNGR1,MAPT,BAIAP2,PLK2,SYT7,CLSTN2,NRXN1,GIT1
Intelligence	Subiculum	GO:CC	synapse	GO:0045202	5.93083e-11	1197	61	33	10120	NEGR1,BSN,MEF2C,CAMKV,RPL15,PSD,SORT1,DDN,GRIN2A,PTPRT,BCL11A,CACNA1E,RTN1,SYNGR1,CADM2,CDC42,RAB11A,MAPT,CTNNB1,UBE2M,BAIAP2,NSF,DLGAP1,ANK2,ANKS1B,SCN2A,CABP1,SYT7,CLSTN2,NRXN1,CAMK2N1,GIT1,BMPR2
Intelligence	Subiculum	GO:CC	postsynapse	GO:0098794	6.78469e-10	594	61	24	10120	NEGR1,BSN,MEF2C,PSD,DDN,GRIN2A,PTPRT,BCL11A,RTN1,CDC42,RAB11A,MAPT,CTNNB1,UBE2M,BAIAP2,NSF,DLGAP1,ANK2,ANKS1B,CABP1,CLSTN2,CAMK2N1,GIT1,BMPR2
Intelligence	Subiculum	GO:CC	cell junction	GO:0030054	7.45986e-09	1613	61	35	10120	NEGR1,BSN,MEF2C,CAMKV,RPL15,PSD,SORT1,DDN,GRIN2A,PTPRT,BCL11A,CACNA1E,RTN1,SYNGR1,CADM2,CDC42,RAB11A,MAPT,CTNNB1,UBE2M,BAIAP2,NSF,DLGAP1,ANK2,PPIA,ANKS1B,SCN2A,CABP1,SYT7,CLSTN2,NRXN1,CTNNA2,CAMK2N1,GIT1,BMPR2
Intelligence	Subiculum	GO:CC	neuron to neuron synapse	GO:0098984	1.91138e-08	329	61	18	10120	NEGR1,BSN,PSD,SORT1,GRIN2A,PTPRT,RTN1,CTNNB1,BAIAP2,NSF,DLGAP1,ANKS1B,CABP1,SYT7,CLSTN2,CAMK2N1,GIT1,BMPR2
Intelligence	Subiculum	GO:CC	asymmetric synapse	GO:0032279	5.55444e-08	300	61	17	10120	NEGR1,BSN,PSD,SORT1,GRIN2A,PTPRT,RTN1,CTNNB1,BAIAP2,NSF,DLGAP1,ANKS1B,CABP1,CLSTN2,CAMK2N1,GIT1,BMPR2
Intelligence	Subiculum	GO:CC	postsynaptic density	GO:0014069	3.71369e-07	287	61	16	10120	NEGR1,BSN,PSD,GRIN2A,PTPRT,RTN1,CTNNB1,BAIAP2,NSF,DLGAP1,ANKS1B,CABP1,CLSTN2,CAMK2N1,GIT1,BMPR2
Intelligence	Subiculum	GO:CC	postsynaptic specialization	GO:0099572	1.4467e-06	314	61	16	10120	NEGR1,BSN,PSD,GRIN2A,PTPRT,RTN1,CTNNB1,BAIAP2,NSF,DLGAP1,ANKS1B,CABP1,CLSTN2,CAMK2N1,GIT1,BMPR2
Intelligence	Subiculum	GO:CC	neuron projection	GO:0043005	4.80421e-06	895	61	24	10120	NEGR1,BSN,PSD,DDN,KLC1,GRIN2A,RTN1,CADM2,CDC42,MAPT,RANGAP1,BAIAP2,NSF,ANK2,PLK2,ANKS1B,SCN2A,SYT7,CLSTN2,NRXN1,CTNNA2,CAMK2N1,GIT1,BMPR2
Intelligence	Subiculum	GO:CC	somatodendritic compartment	GO:0036477	5.50878e-05	602	61	19	10120	NEGR1,BSN,PSD,DDN,GRIN2A,CACNA1E,RTN1,CADM2,CDC42,MAPT,RANGAP1,BAIAP2,NSF,PLK2,ANKS1B,CLSTN2,NRXN1,CAMK2N1,BMPR2
Intelligence	Subiculum	GO:CC	plasma membrane bounded cell projection	GO:0120025	0.000266844	1384	61	27	10120	NEGR1,BSN,PSD,DDN,KLC1,GRIN2A,BRWD1,RTN1,CADM2,CDC42,MAPT,RANGAP1,CTNNB1,BAIAP2,NSF,ANK2,MAP1LC3B,PLK2,ANKS1B,SCN2A,SYT7,CLSTN2,NRXN1,CTNNA2,CAMK2N1,GIT1,BMPR2
Intelligence	Subiculum	GO:CC	dendrite	GO:0030425	0.000368658	458	61	16	10120	NEGR1,BSN,PSD,DDN,GRIN2A,RTN1,CDC42,MAPT,RANGAP1,BAIAP2,NSF,PLK2,ANKS1B,CLSTN2,CAMK2N1,BMPR2
Intelligence	Subiculum	GO:CC	dendritic tree	GO:0097447	0.000392311	460	61	16	10120	NEGR1,BSN,PSD,DDN,GRIN2A,RTN1,CDC42,MAPT,RANGAP1,BAIAP2,NSF,PLK2,ANKS1B,CLSTN2,CAMK2N1,BMPR2
Intelligence	Subiculum	GO:CC	cell projection	GO:0042995	0.000800955	1455	61	27	10120	NEGR1,BSN,PSD,DDN,KLC1,GRIN2A,BRWD1,RTN1,CADM2,CDC42,MAPT,RANGAP1,CTNNB1,BAIAP2,NSF,ANK2,MAP1LC3B,PLK2,ANKS1B,SCN2A,SYT7,CLSTN2,NRXN1,CTNNA2,CAMK2N1,GIT1,BMPR2
Intelligence	Subiculum	GO:CC	glutamatergic synapse	GO:0098978	0.0263213	469	61	14	10120	BSN,CAMKV,SORT1,GRIN2A,PTPRT,CDC42,RAB11A,CTNNB1,UBE2M,BAIAP2,DLGAP1,SCN2A,CLSTN2,NRXN1
Intelligence	pyramidal cell layer CA1	GO:BP	chemical synaptic transmission	GO:0007268	0.011503	501	62	15	10120	BSN,KCNIP2,CAMKV,GRIN2A,CACNA1E,SYNGR1,MAPT,PLCB1,CTNNB1,BAIAP2,DLGAP1,PLK2,CLSTN2,NRXN1,GIT1
Intelligence	pyramidal cell layer CA1	GO:BP	anterograde trans-synaptic signaling	GO:0098916	0.011503	501	62	15	10120	BSN,KCNIP2,CAMKV,GRIN2A,CACNA1E,SYNGR1,MAPT,PLCB1,CTNNB1,BAIAP2,DLGAP1,PLK2,CLSTN2,NRXN1,GIT1
Intelligence	pyramidal cell layer CA1	GO:BP	trans-synaptic signaling	GO:0099537	0.0127491	505	62	15	10120	BSN,KCNIP2,CAMKV,GRIN2A,CACNA1E,SYNGR1,MAPT,PLCB1,CTNNB1,BAIAP2,DLGAP1,PLK2,CLSTN2,NRXN1,GIT1
Intelligence	pyramidal cell layer CA1	GO:BP	synaptic signaling	GO:0099536	0.0200148	523	62	15	10120	BSN,KCNIP2,CAMKV,GRIN2A,CACNA1E,SYNGR1,MAPT,PLCB1,CTNNB1,BAIAP2,DLGAP1,PLK2,CLSTN2,NRXN1,GIT1
Intelligence	pyramidal cell layer CA1	GO:BP	regulation of biological quality	GO:0065008	0.0300567	1693	62	27	10120	NEGR1,KCNIP2,TRIM37,CAMKV,GRIN2A,BRWD1,BCL11A,KCNJ3,SYNGR1,PIK3R2,CDC42,ATP6V0B,RAB11A,MAPT,CCT7,PLCB1,CTNNB1,DMXL2,UBE2M,BAIAP2,ANK2,PLK2,PPIA,SCN2A,CLSTN2,NRXN1,CTNNA2
Intelligence	pyramidal cell layer CA1	GO:CC	synapse	GO:0045202	1.24714e-11	1197	62	34	10120	NEGR1,BSN,KCNIP2,CAMKV,PSD,SORT1,DDN,GRIN2A,BCL11A,CACNA1E,RTN1,KCNJ3,SYNGR1,CADM2,CDC42,RAB11A,MAPT,PLCB1,CTNNB1,DMXL2,UBE2M,BAIAP2,NSF,DLGAP1,ANK2,AP3B2,ANKS1B,SCN2A,CABP1,CLSTN2,NRXN1,CAMK2N1,MAPK8IP1,GIT1
Intelligence	pyramidal cell layer CA1	GO:CC	cell junction	GO:0030054	2.5975e-10	1613	62	37	10120	NEGR1,BSN,KCNIP2,CAMKV,PSD,SORT1,DDN,GRIN2A,BCL11A,CACNA1E,RTN1,KCNJ3,SYNGR1,PIK3R2,CADM2,CDC42,RAB11A,MAPT,PLCB1,CTNNB1,DMXL2,UBE2M,BAIAP2,NSF,DLGAP1,ANK2,AP3B2,PPIA,ANKS1B,SCN2A,CABP1,CLSTN2,NRXN1,CTNNA2,CAMK2N1,MAPK8IP1,GIT1
Intelligence	pyramidal cell layer CA1	GO:CC	postsynapse	GO:0098794	1.0362e-07	594	62	22	10120	NEGR1,BSN,PSD,DDN,GRIN2A,BCL11A,RTN1,CDC42,RAB11A,MAPT,PLCB1,CTNNB1,UBE2M,BAIAP2,NSF,DLGAP1,ANK2,ANKS1B,CABP1,CLSTN2,CAMK2N1,GIT1
Intelligence	pyramidal cell layer CA1	GO:CC	neuron projection	GO:0043005	1.02523e-06	895	62	25	10120	NEGR1,BSN,KCNIP2,PSD,DDN,KLC1,GRIN2A,RTN1,CADM2,CDC42,MAPT,RANGAP1,BAIAP2,NSF,ANK2,PLK2,AP3B2,ANKS1B,SCN2A,CLSTN2,NRXN1,CTNNA2,CAMK2N1,MAPK8IP1,GIT1
Intelligence	pyramidal cell layer CA1	GO:CC	somatodendritic compartment	GO:0036477	9.82781e-06	602	62	20	10120	NEGR1,BSN,KCNIP2,PSD,DDN,GRIN2A,CACNA1E,RTN1,CADM2,CDC42,MAPT,RANGAP1,BAIAP2,NSF,PLK2,ANKS1B,CLSTN2,NRXN1,CAMK2N1,MAPK8IP1
Intelligence	pyramidal cell layer CA1	GO:CC	asymmetric synapse	GO:0032279	1.1222e-05	300	62	15	10120	NEGR1,BSN,PSD,SORT1,GRIN2A,RTN1,CTNNB1,BAIAP2,NSF,DLGAP1,ANKS1B,CABP1,CLSTN2,CAMK2N1,GIT1
Intelligence	pyramidal cell layer CA1	GO:CC	neuron to neuron synapse	GO:0098984	4.06188e-05	329	62	15	10120	NEGR1,BSN,PSD,SORT1,GRIN2A,RTN1,CTNNB1,BAIAP2,NSF,DLGAP1,ANKS1B,CABP1,CLSTN2,CAMK2N1,GIT1
Intelligence	pyramidal cell layer CA1	GO:CC	dendrite	GO:0030425	5.86239e-05	458	62	17	10120	NEGR1,BSN,KCNIP2,PSD,DDN,GRIN2A,RTN1,CDC42,MAPT,RANGAP1,BAIAP2,NSF,PLK2,ANKS1B,CLSTN2,CAMK2N1,MAPK8IP1
Intelligence	pyramidal cell layer CA1	GO:CC	dendritic tree	GO:0097447	6.26651e-05	460	62	17	10120	NEGR1,BSN,KCNIP2,PSD,DDN,GRIN2A,RTN1,CDC42,MAPT,RANGAP1,BAIAP2,NSF,PLK2,ANKS1B,CLSTN2,CAMK2N1,MAPK8IP1
Intelligence	pyramidal cell layer CA1	GO:CC	postsynaptic density	GO:0014069	6.79827e-05	287	62	14	10120	NEGR1,BSN,PSD,GRIN2A,RTN1,CTNNB1,BAIAP2,NSF,DLGAP1,ANKS1B,CABP1,CLSTN2,CAMK2N1,GIT1
Intelligence	pyramidal cell layer CA1	GO:CC	plasma membrane bounded cell projection	GO:0120025	7.9086e-05	1384	62	28	10120	NEGR1,BSN,KCNIP2,PSD,DDN,KLC1,GRIN2A,BRWD1,RTN1,CADM2,CDC42,MAPT,RANGAP1,CTNNB1,BAIAP2,NSF,ANK2,MAP1LC3B,PLK2,AP3B2,ANKS1B,SCN2A,CLSTN2,NRXN1,CTNNA2,CAMK2N1,MAPK8IP1,GIT1
Intelligence	pyramidal cell layer CA1	GO:CC	postsynaptic specialization	GO:0099572	0.000217821	314	62	14	10120	NEGR1,BSN,PSD,GRIN2A,RTN1,CTNNB1,BAIAP2,NSF,DLGAP1,ANKS1B,CABP1,CLSTN2,CAMK2N1,GIT1
Intelligence	pyramidal cell layer CA1	GO:CC	cell projection	GO:0042995	0.000249664	1455	62	28	10120	NEGR1,BSN,KCNIP2,PSD,DDN,KLC1,GRIN2A,BRWD1,RTN1,CADM2,CDC42,MAPT,RANGAP1,CTNNB1,BAIAP2,NSF,ANK2,MAP1LC3B,PLK2,AP3B2,ANKS1B,SCN2A,CLSTN2,NRXN1,CTNNA2,CAMK2N1,MAPK8IP1,GIT1
Intelligence	pyramidal cell layer CA1	GO:CC	glutamatergic synapse	GO:0098978	0.0325783	469	62	14	10120	BSN,CAMKV,SORT1,GRIN2A,CDC42,RAB11A,PLCB1,CTNNB1,UBE2M,BAIAP2,DLGAP1,SCN2A,CLSTN2,NRXN1
Intelligence	pyramidal cell layer CA3	GO:BP	cell-cell signaling	GO:0007267	0.0457709	733	61	17	10107	BSN,KCNIP2,CAMKV,GRIN2A,SYNGR1,SMPD3,MAPT,ATF4,PLCB1,CTNNB1,EPHA5,BAIAP2,DLGAP1,ANK2,PLK2,CLSTN2,GIT1
Intelligence	pyramidal cell layer CA3	GO:CC	synapse	GO:0045202	2.34074e-07	1195	61	29	10107	TUFM,BSN,KCNIP2,CAMKV,PSD,SORT1,GRIN2A,RTN1,SYNGR1,CADM2,CDC42,RAB11A,MAPT,PLCB1,CTNNB1,DMXL2,UBE2M,BAIAP2,NSF,DLGAP1,ANK2,ANKS1B,SCN2A,CABP1,CLSTN2,CACNA2D3,CAMK2N1,MAPK8IP1,GIT1
Intelligence	pyramidal cell layer CA3	GO:CC	dendrite	GO:0030425	4.37529e-05	457	61	17	10107	BSN,KCNIP2,PSD,GRIN2A,RTN1,CDC42,MAPT,ATF4,RANGAP1,EPHA5,BAIAP2,NSF,PLK2,ANKS1B,CLSTN2,CAMK2N1,MAPK8IP1
Intelligence	pyramidal cell layer CA3	GO:CC	postsynapse	GO:0098794	4.49456e-05	594	61	19	10107	BSN,PSD,GRIN2A,RTN1,CDC42,RAB11A,MAPT,PLCB1,CTNNB1,UBE2M,BAIAP2,NSF,DLGAP1,ANK2,ANKS1B,CABP1,CLSTN2,CAMK2N1,GIT1
Intelligence	pyramidal cell layer CA3	GO:CC	dendritic tree	GO:0097447	4.67854e-05	459	61	17	10107	BSN,KCNIP2,PSD,GRIN2A,RTN1,CDC42,MAPT,ATF4,RANGAP1,EPHA5,BAIAP2,NSF,PLK2,ANKS1B,CLSTN2,CAMK2N1,MAPK8IP1
Intelligence	pyramidal cell layer CA3	GO:CC	cell junction	GO:0030054	6.62369e-05	1610	61	30	10107	TUFM,BSN,KCNIP2,CAMKV,PSD,SORT1,GRIN2A,RTN1,SYNGR1,CADM2,CDC42,RAB11A,MAPT,PLCB1,CTNNB1,DMXL2,UBE2M,BAIAP2,NSF,DLGAP1,ANK2,PPIA,ANKS1B,SCN2A,CABP1,CLSTN2,CACNA2D3,CAMK2N1,MAPK8IP1,GIT1
Intelligence	pyramidal cell layer CA3	GO:CC	asymmetric synapse	GO:0032279	9.76963e-05	300	61	14	10107	BSN,PSD,SORT1,GRIN2A,RTN1,CTNNB1,BAIAP2,NSF,DLGAP1,ANKS1B,CABP1,CLSTN2,CAMK2N1,GIT1
Intelligence	pyramidal cell layer CA3	GO:CC	neuron projection	GO:0043005	0.000195447	892	61	22	10107	BSN,KCNIP2,PSD,KLC1,GRIN2A,RTN1,CADM2,CDC42,MAPT,ATF4,RANGAP1,EPHA5,BAIAP2,NSF,ANK2,PLK2,ANKS1B,SCN2A,CLSTN2,CAMK2N1,MAPK8IP1,GIT1
Intelligence	pyramidal cell layer CA3	GO:CC	neuron to neuron synapse	GO:0098984	0.000321233	329	61	14	10107	BSN,PSD,SORT1,GRIN2A,RTN1,CTNNB1,BAIAP2,NSF,DLGAP1,ANKS1B,CABP1,CLSTN2,CAMK2N1,GIT1
Intelligence	pyramidal cell layer CA3	GO:CC	somatodendritic compartment	GO:0036477	0.0003971	601	61	18	10107	BSN,KCNIP2,PSD,GRIN2A,RTN1,CADM2,CDC42,MAPT,ATF4,RANGAP1,EPHA5,BAIAP2,NSF,PLK2,ANKS1B,CLSTN2,CAMK2N1,MAPK8IP1
Intelligence	pyramidal cell layer CA3	GO:CC	postsynaptic density	GO:0014069	0.000576303	287	61	13	10107	BSN,PSD,GRIN2A,RTN1,CTNNB1,BAIAP2,NSF,DLGAP1,ANKS1B,CABP1,CLSTN2,CAMK2N1,GIT1
Intelligence	pyramidal cell layer CA3	GO:CC	postsynaptic specialization	GO:0099572	0.00168189	314	61	13	10107	BSN,PSD,GRIN2A,RTN1,CTNNB1,BAIAP2,NSF,DLGAP1,ANKS1B,CABP1,CLSTN2,CAMK2N1,GIT1
Intelligence	pyramidal cell layer CA3	GO:CC	plasma membrane bounded cell projection	GO:0120025	0.0061903	1381	61	25	10107	BSN,KCNIP2,PSD,KLC1,GRIN2A,BRWD1,RTN1,CADM2,CDC42,MAPT,ATF4,RANGAP1,CTNNB1,EPHA5,BAIAP2,NSF,ANK2,MAP1LC3B,PLK2,ANKS1B,SCN2A,CLSTN2,CAMK2N1,MAPK8IP1,GIT1
Intelligence	pyramidal cell layer CA3	GO:CC	cell projection	GO:0042995	0.0165867	1452	61	25	10107	BSN,KCNIP2,PSD,KLC1,GRIN2A,BRWD1,RTN1,CADM2,CDC42,MAPT,ATF4,RANGAP1,CTNNB1,EPHA5,BAIAP2,NSF,ANK2,MAP1LC3B,PLK2,ANKS1B,SCN2A,CLSTN2,CAMK2N1,MAPK8IP1,GIT1
Intelligence	pyramidal cell layer CA4	GO:CC	synapse	GO:0045202	2.64004e-07	1197	65	30	10120	TUFM,NEGR1,BSN,KCNIP2,CAMKV,PSD,SORT1,GRIN2A,RTN1,SYNGR1,CADM2,CDC42,RAB11A,MAPT,PLCB1,CTNNB1,DMXL2,UBE2M,BAIAP2,NSF,DLGAP1,ANK2,SCN2A,CABP1,SYT7,CLSTN2,NRXN1,CAMK2N1,MAPK8IP1,BMPR2
Intelligence	pyramidal cell layer CA4	GO:CC	cell junction	GO:0030054	1.83248e-05	1613	65	32	10120	TUFM,NEGR1,BSN,KCNIP2,CAMKV,PSD,SORT1,GRIN2A,RTN1,SYNGR1,CADM2,CDC42,RAB11A,MAPT,PLCB1,CTNNB1,DMXL2,UBE2M,BAIAP2,NSF,DLGAP1,ANK2,PPIA,SCN2A,CABP1,SYT7,CLSTN2,NRXN1,CTNNA2,CAMK2N1,MAPK8IP1,BMPR2
Intelligence	pyramidal cell layer CA4	GO:CC	neuron to neuron synapse	GO:0098984	8.28516e-05	329	65	15	10120	NEGR1,BSN,PSD,SORT1,GRIN2A,RTN1,CTNNB1,BAIAP2,NSF,DLGAP1,CABP1,SYT7,CLSTN2,CAMK2N1,BMPR2
Intelligence	pyramidal cell layer CA4	GO:CC	neuron projection	GO:0043005	0.000138618	895	65	23	10120	NEGR1,BSN,KCNIP2,PSD,KLC1,GRIN2A,RTN1,CADM2,CDC42,MAPT,NTRK3,BAIAP2,NSF,ANK2,PLK2,SCN2A,SYT7,CLSTN2,NRXN1,CTNNA2,CAMK2N1,MAPK8IP1,BMPR2
Intelligence	pyramidal cell layer CA4	GO:CC	postsynapse	GO:0098794	0.000146236	594	65	19	10120	NEGR1,BSN,PSD,GRIN2A,RTN1,CDC42,RAB11A,MAPT,PLCB1,CTNNB1,UBE2M,BAIAP2,NSF,DLGAP1,ANK2,CABP1,CLSTN2,CAMK2N1,BMPR2
Intelligence	pyramidal cell layer CA4	GO:CC	asymmetric synapse	GO:0032279	0.000233994	300	65	14	10120	NEGR1,BSN,PSD,SORT1,GRIN2A,RTN1,CTNNB1,BAIAP2,NSF,DLGAP1,CABP1,CLSTN2,CAMK2N1,BMPR2
Intelligence	pyramidal cell layer CA4	GO:CC	postsynaptic density	GO:0014069	0.00128231	287	65	13	10120	NEGR1,BSN,PSD,GRIN2A,RTN1,CTNNB1,BAIAP2,NSF,DLGAP1,CABP1,CLSTN2,CAMK2N1,BMPR2
Intelligence	pyramidal cell layer CA4	GO:CC	postsynaptic specialization	GO:0099572	0.00370537	314	65	13	10120	NEGR1,BSN,PSD,GRIN2A,RTN1,CTNNB1,BAIAP2,NSF,DLGAP1,CABP1,CLSTN2,CAMK2N1,BMPR2
Intelligence	pyramidal cell layer CA4	GO:CC	plasma membrane bounded cell projection	GO:0120025	0.00635197	1384	65	26	10120	NEGR1,BSN,KCNIP2,PSD,KLC1,GRIN2A,BRWD1,RTN1,CADM2,CDC42,MAPT,CTNNB1,NTRK3,BAIAP2,NSF,ANK2,MAP1LC3B,PLK2,SCN2A,SYT7,CLSTN2,NRXN1,CTNNA2,CAMK2N1,MAPK8IP1,BMPR2
Intelligence	pyramidal cell layer CA4	GO:CC	dendrite	GO:0030425	0.00700785	458	65	15	10120	NEGR1,BSN,KCNIP2,PSD,GRIN2A,RTN1,CDC42,MAPT,BAIAP2,NSF,PLK2,CLSTN2,CAMK2N1,MAPK8IP1,BMPR2
Intelligence	pyramidal cell layer CA4	GO:CC	dendritic tree	GO:0097447	0.00741721	460	65	15	10120	NEGR1,BSN,KCNIP2,PSD,GRIN2A,RTN1,CDC42,MAPT,BAIAP2,NSF,PLK2,CLSTN2,CAMK2N1,MAPK8IP1,BMPR2
Intelligence	pyramidal cell layer CA4	GO:CC	somatodendritic compartment	GO:0036477	0.00746063	602	65	17	10120	NEGR1,BSN,KCNIP2,PSD,GRIN2A,RTN1,CADM2,CDC42,MAPT,BAIAP2,NSF,PLK2,CLSTN2,NRXN1,CAMK2N1,MAPK8IP1,BMPR2
Intelligence	pyramidal cell layer CA4	GO:CC	cell projection	GO:0042995	0.0174487	1455	65	26	10120	NEGR1,BSN,KCNIP2,PSD,KLC1,GRIN2A,BRWD1,RTN1,CADM2,CDC42,MAPT,CTNNB1,NTRK3,BAIAP2,NSF,ANK2,MAP1LC3B,PLK2,SCN2A,SYT7,CLSTN2,NRXN1,CTNNA2,CAMK2N1,MAPK8IP1,BMPR2
Intelligence	Granule cell layer	GO:BP	synaptic signaling	GO:0099536	0.000144931	522	58	17	10085	BSN,MEF2C,KCNIP2,CAMKV,PRR7,GRIN2A,CACNA1E,SYNGR1,MAPT,ATF4,BAIAP2,PLK2,CDH8,SYT7,CLSTN2,NRXN1,DGKB
Intelligence	Granule cell layer	GO:BP	anterograde trans-synaptic signaling	GO:0098916	0.000607305	500	58	16	10085	BSN,MEF2C,KCNIP2,CAMKV,GRIN2A,CACNA1E,SYNGR1,MAPT,ATF4,BAIAP2,PLK2,CDH8,SYT7,CLSTN2,NRXN1,DGKB
Intelligence	Granule cell layer	GO:BP	chemical synaptic transmission	GO:0007268	0.000607305	500	58	16	10085	BSN,MEF2C,KCNIP2,CAMKV,GRIN2A,CACNA1E,SYNGR1,MAPT,ATF4,BAIAP2,PLK2,CDH8,SYT7,CLSTN2,NRXN1,DGKB
Intelligence	Granule cell layer	GO:BP	cell-cell signaling	GO:0007267	0.000613657	735	58	19	10085	BSN,MEF2C,KCNIP2,CAMKV,PRR7,GRIN2A,CACNA1E,SYNGR1,MAPT,ATF4,KALRN,BAIAP2,ANK2,PLK2,CDH8,SYT7,CLSTN2,NRXN1,DGKB
Intelligence	Granule cell layer	GO:BP	trans-synaptic signaling	GO:0099537	0.000680014	504	58	16	10085	BSN,MEF2C,KCNIP2,CAMKV,GRIN2A,CACNA1E,SYNGR1,MAPT,ATF4,BAIAP2,PLK2,CDH8,SYT7,CLSTN2,NRXN1,DGKB
Intelligence	Granule cell layer	GO:BP	modulation of chemical synaptic transmission	GO:0050804	0.0030453	348	58	13	10085	BSN,MEF2C,CAMKV,GRIN2A,SYNGR1,MAPT,ATF4,BAIAP2,PLK2,SYT7,CLSTN2,NRXN1,DGKB
Intelligence	Granule cell layer	GO:BP	regulation of trans-synaptic signaling	GO:0099177	0.00314969	349	58	13	10085	BSN,MEF2C,CAMKV,GRIN2A,SYNGR1,MAPT,ATF4,BAIAP2,PLK2,SYT7,CLSTN2,NRXN1,DGKB
Intelligence	Granule cell layer	GO:BP	synapse organization	GO:0050808	0.0136887	396	58	13	10085	BSN,MEF2C,CAMKV,SORT1,MAPT,KALRN,UBE2M,PLXNA4,BAIAP2,CDH8,CLSTN2,NRXN1,DGKB
Intelligence	Granule cell layer	GO:CC	synapse	GO:0045202	7.21028e-10	1195	58	31	10085	BSN,MEF2C,KCNIP2,CAMKV,PSD,SORT1,DDN,PRR7,GRIN2A,CACNA1E,RTN1,SYNGR1,CADM2,RAB11A,MAPT,KALRN,DMXL2,UBE2M,PLXNA4,BAIAP2,NSF,ANK2,SLC29A4,ANKS1B,CDH8,SCN2A,SYT7,CLSTN2,NRXN1,CAMK2N1,DGKB
Intelligence	Granule cell layer	GO:CC	cell junction	GO:0030054	2.30513e-06	1608	58	31	10085	BSN,MEF2C,KCNIP2,CAMKV,PSD,SORT1,DDN,PRR7,GRIN2A,CACNA1E,RTN1,SYNGR1,CADM2,RAB11A,MAPT,KALRN,DMXL2,UBE2M,PLXNA4,BAIAP2,NSF,ANK2,SLC29A4,ANKS1B,CDH8,SCN2A,SYT7,CLSTN2,NRXN1,CAMK2N1,DGKB
Intelligence	Granule cell layer	GO:CC	neuron projection	GO:0043005	6.54722e-05	891	58	22	10085	BSN,KCNIP2,PSD,DDN,KLC1,PRR7,GRIN2A,RTN1,CADM2,MAPT,ATF4,BAIAP2,NSF,ANK2,PLK2,ANKS1B,CDH8,SCN2A,SYT7,CLSTN2,NRXN1,CAMK2N1
Intelligence	Granule cell layer	GO:CC	postsynapse	GO:0098794	0.000134738	593	58	18	10085	BSN,MEF2C,PSD,DDN,PRR7,GRIN2A,RTN1,RAB11A,MAPT,KALRN,UBE2M,BAIAP2,NSF,ANK2,ANKS1B,CLSTN2,CAMK2N1,DGKB
Intelligence	Granule cell layer	GO:CC	somatodendritic compartment	GO:0036477	0.00015813	599	58	18	10085	BSN,KCNIP2,PSD,DDN,PRR7,GRIN2A,CACNA1E,RTN1,CADM2,MAPT,ATF4,BAIAP2,NSF,PLK2,ANKS1B,CLSTN2,NRXN1,CAMK2N1
Intelligence	Granule cell layer	GO:CC	neuron to neuron synapse	GO:0098984	0.00016255	329	58	14	10085	BSN,PSD,SORT1,PRR7,GRIN2A,RTN1,KALRN,PLXNA4,BAIAP2,NSF,ANKS1B,SYT7,CLSTN2,CAMK2N1
Intelligence	Granule cell layer	GO:CC	asymmetric synapse	GO:0032279	0.000522693	300	58	13	10085	BSN,PSD,SORT1,PRR7,GRIN2A,RTN1,KALRN,PLXNA4,BAIAP2,NSF,ANKS1B,CLSTN2,CAMK2N1
Intelligence	Granule cell layer	GO:CC	dendrite	GO:0030425	0.00136938	457	58	15	10085	BSN,KCNIP2,PSD,DDN,PRR7,GRIN2A,RTN1,MAPT,ATF4,BAIAP2,NSF,PLK2,ANKS1B,CLSTN2,CAMK2N1
Intelligence	Granule cell layer	GO:CC	dendritic tree	GO:0097447	0.00145147	459	58	15	10085	BSN,KCNIP2,PSD,DDN,PRR7,GRIN2A,RTN1,MAPT,ATF4,BAIAP2,NSF,PLK2,ANKS1B,CLSTN2,CAMK2N1
Intelligence	Granule cell layer	GO:CC	plasma membrane bounded cell projection	GO:0120025	0.00889268	1378	58	24	10085	BSN,KCNIP2,PSD,DDN,KLC1,PRR7,GRIN2A,BRWD1,RTN1,CADM2,MAPT,ATF4,BAIAP2,NSF,ANK2,MAP1LC3B,PLK2,ANKS1B,CDH8,SCN2A,SYT7,CLSTN2,NRXN1,CAMK2N1
Intelligence	Granule cell layer	GO:CC	glutamatergic synapse	GO:0098978	0.013693	468	58	14	10085	BSN,CAMKV,SORT1,PRR7,GRIN2A,RAB11A,UBE2M,PLXNA4,BAIAP2,CDH8,SCN2A,CLSTN2,NRXN1,DGKB
Intelligence	Granule cell layer	GO:CC	plasma membrane region	GO:0098590	0.0159118	718	58	17	10085	PSD,DDN,PRR7,GRIN2A,BRWD1,RAB11A,MAPT,ATF4,BAIAP2,ANK2,SLC29A4,CDH8,SCN2A,SYT7,CLSTN2,NRXN1,DGKB
Intelligence	Granule cell layer	GO:CC	cell projection	GO:0042995	0.0230553	1449	58	24	10085	BSN,KCNIP2,PSD,DDN,KLC1,PRR7,GRIN2A,BRWD1,RTN1,CADM2,MAPT,ATF4,BAIAP2,NSF,ANK2,MAP1LC3B,PLK2,ANKS1B,CDH8,SCN2A,SYT7,CLSTN2,NRXN1,CAMK2N1
Intelligence	Granule cell layer	GO:CC	postsynaptic density	GO:0014069	0.028361	287	58	11	10085	BSN,PSD,PRR7,GRIN2A,RTN1,KALRN,BAIAP2,NSF,ANKS1B,CLSTN2,CAMK2N1
Genetic generalized epilepsy	pyramidal cell layer CA3	GO:CC	cell projection	GO:0042995	0.0343764	1452	13	10	10107	SPOCK1,AP3D1,HNRNPK,KCNIP2,VAMP2,ABI2,BRWD1,MAP4,CPLX2,PDXP
